# Supplementary material for: An Artificial Intelligence Model to Predict the Mortality of COVID-19 Patients at Hospital Admission Time Using Routine Blood Samples: Development and Validation of an Ensemble Model
Source: J Med Internet Res. 2020 Dec 23;22(12):e25442. doi: 10.2196/25442 (PMC7759509; doi:10.2196/25442)
Supplement: Multimedia Appendix 1 [file jmir_v22i12e25442_app1.xlsx]

## Sheet: Sheet1
id	age	gender	re_date	adm_time	dis_time	label	interval (hour)	PT (Prothrombin time)	Eosinophils	ALP (Alkaline phosphatase)	Albumin	Platelet count	Monocytes	RDW (Red blood cell distribution width)	Neutrophils	Total protein	Prothrombin activity	Urea	Eosinophil count	Glucose	Neutrophils count	Mean platelet volume	RDW (RBC distribution width) SD (standard deviation)	Lymphocyte	AST (Aspartate aminotransferase)	HCO3- (bicarbonate)	Calcium	LDH (Lactate dehydrogenase)	Platelet large cell ratio	PLT distribution width	Globulin	INR (International standard ratio)	hs-CRP (Hypersensitive c-reactive protein)	Thrombocytocrit	eGFR (Estimated glomerular filtration rate)
140	67	2	'2020-02-01 05:08:00'	'2020-01-31 14:31:37'	'2020-02-18 11:44:18'	0	429.211	14	0.1	49	37	246	7.1	12.2	80.7	73.3	90	3	0.01	6.45	5.55	10	36.7	12.1	30	22	2.22	350	25.3	11	36.3	1.07	45.2	0.25	106.5
40	27	1	'2020-02-10 09:39:00'	'2020-02-10 04:00:42'	'2020-02-20 10:56:41'	0	246.933	15.1	1.3	61	44.7	219	9.9	12.5	49.1	65.6	75	5.5	0.09	4.9	3.46	10.8	38.2	39.4	9	21.5	2.2	146	31.8	13	20.9	1.2	0.2	0.24	85.4
14	60	2	'2020-02-02 13:42:00'	'2020-02-02 07:02:49'	'2020-02-18 11:41:50'	0	388.65	16.2	2.8	58	25.5	247	5.9	14	61	60.2	69	2	0.14	11.94	3	10.6	39.8	29.9	12	24.4	1.99	339	28.8	11.4	34.7	1.28	38.9	0.26	104.2
333	64	1	'2020-02-02 09:29:00'	'2020-02-01 23:12:11'	'2020-02-07 09:32:54'	1	130.345	14.5	0	54	37.3	143	3.1	12.4	93.5	69.9	84	5.6	0	7.41	11.37	12.4	42.5	3.3	76	22.6	2.26	353	44.8	16.3	32.6	1.12	69.1	0.18	80.7
245	61	1	'2020-02-09 23:25:00'	'2020-02-09 18:39:32'	'2020-02-13 16:58:27'	1	94.3153	28.2	0.5	125	36.2	95	9.6	24.1	84.2	61.2	29	13.7	0.05	9.44	8.65	12.5	86.9	5.6	61	16.6	2.16	280	43.7	15.8	25	2.58	37.9	0.12	46
310	72	2	'2020-02-05 11:17:00'	'2020-02-05 01:04:51'	'2020-02-10 13:46:06'	1	132.688	14	0	67	35.4	173	2.1	11.7	85.7	63.7	91	3.5	0	6.12	4.9	9.8	35.8	12.2	24	20.5	2.14	315	21.8	10.1	28.3	1.06	114.1	0.17	77.5
206	65	1	'2020-02-11 10:32:00'	'2020-02-11 02:52:38'	'2020-02-13 11:53:01'	1	57.0067	13.6	0.1	79	29.4	225	7.6	12.8	82.9	68.2	93	5.2	0.01	6.28	6.57	10.8	39.6	9	50	23.4	2.11	602	30.2	12.5	38.8	1.05	164.5	0.24	92.5
286	73	1	'2020-02-10 01:03:00'	'2020-02-09 13:26:37'	'2020-02-10 14:38:36'	1	25.1997	21.4	0	166	31.1	90	3.2	14.8	87.4	67.6	44	26.9	0	11.88	15.01	NaN	39.1	9.1	176	13.2	2.09	1798	NaN	NaN	36.5	1.82	211.4	NaN	26.1
326	69	1	'2020-02-11 16:05:00'	'2020-02-11 10:02:08'	'2020-02-26 11:04:44'	1	361.043	15.4	0.8	109	23.5	136	2.2	15.1	94.5	56.3	73	25.7	0.14	6	17.01	10.3	50.1	2.4	104	20.1	1.96	522	27.9	11.6	32.8	1.23	146.5	0.14	33
234	87	1	'2020-02-03 10:37:00'	'2020-02-02 04:34:52'	'2020-02-15 03:33:08'	1	310.971	13.2	0	74	37.9	85	6.9	13.1	83.2	81.5	103	17.2	0	8.73	2.76	12.9	45.1	9.9	69	14.4	2.2	599	47.4	17.9	43.6	0.99	85.2	0.11	35.8
128	37	2	'2020-02-04 11:27:00'	'2020-02-04 01:40:08'	'2020-02-20 16:24:19'	0	398.736	13.6	0.2	53	31.4	237	5	11.3	88.1	66.7	96	4.2	0.02	9.12	8.21	10.6	36.5	6.4	15	26.9	2.1	322	29.8	12.6	35.3	1.03	10.2	0.25	136.6
343	81	2	'2020-02-04 20:36:00'	'2020-02-04 16:19:08'	'2020-03-04 10:05:19'	1	689.77	17.4	0	58	24.3	171	5	12.7	88.7	63.3	60	11.5	0	11.43	7.16	10.3	39.8	6.2	38	24	1.91	676	27.3	11.3	39	1.41	274.6	0.18	37.4
304	67	1	'2020-02-05 15:18:00'	'2020-02-05 01:51:14'	'2020-03-04 12:54:01'	1	683.046	16.2	0	96	26.5	160	4.9	13.9	89.3	61.4	68	9.6	0	23.34	7.15	10	47.6	5.8	24	19.4	2.2	652	25.5	11.6	34.9	1.28	111.4	0.16	78
26	34	1	'2020-01-30 16:14:00'	'2020-01-30 11:48:33'	'2020-02-13 10:30:37'	0	334.701	NaN	1.3	57	38.1	183	8.8	11.7	48.5	68.1	NaN	4.1	0.03	6.98	1.16	10.1	37.3	41.4	21	25.9	2.2	250	25.7	11.2	30	NaN	18.3	0.18	95.7
41	62	1	'2020-02-12 23:07:00'	'2020-02-10 04:07:20'	'2020-02-13 18:38:04'	0	86.5122	NaN	NaN	NaN	NaN	NaN	NaN	NaN	NaN	NaN	NaN	NaN	NaN	NaN	NaN	NaN	NaN	NaN	NaN	NaN	NaN	NaN	NaN	NaN	NaN	NaN	NaN	NaN	NaN
64	67	1	'2020-02-05 00:16:00'	'2020-02-04 17:56:56'	'2020-02-18 11:07:09'	0	329.17	14	0	232	30	293	5.4	13.4	89.9	64.3	90	7.5	0	9.88	5.99	10.1	48.4	4.6	67	14.8	2.05	395	23.8	10.4	34.3	1.07	118.5	0.3	50
12	27	2	'2020-01-30 16:41:00'	'2020-01-30 11:56:14'	'2020-02-12 14:30:49'	0	314.576	14.7	0.5	70	48.6	199	13.8	12.3	42.8	79.1	82	3.3	0.02	6.37	1.65	10.2	37.5	42.6	16	24.5	2.39	215	26.7	11.5	30.5	1.13	3.8	0.2	126.9
133	56	1	'2020-02-03 10:37:00'	'2020-02-01 21:49:34'	'2020-02-19 14:31:15'	0	424.695	13.6	0.3	56	34.1	100	11.8	11.5	66.2	64.3	96	3.6	0.01	6.19	2.13	12.5	38.7	21.4	30	21.7	2.01	309	46.2	17.1	30.2	1.02	29.9	0.13	95.4
275	65	1	'2020-02-16 02:09:00'	'2020-02-15 21:59:19'	'2020-02-16 10:28:40'	1	12.4892	NaN	NaN	NaN	NaN	NaN	NaN	NaN	NaN	NaN	NaN	NaN	NaN	NaN	NaN	NaN	NaN	NaN	NaN	NaN	NaN	NaN	NaN	NaN	NaN	NaN	NaN	NaN	NaN
52	66	1	'2020-02-12 10:55:00'	'2020-02-12 00:09:29'	'2020-02-15 17:51:23'	0	89.6983	13.6	2	61	43.2	236	9	12.3	70.2	67.6	93	3.5	0.07	4.79	2.5	10.1	41	18	34	25.3	2.34	204	25.6	10.8	24.4	1.04	0.7	0.24	95.2
24	57	1	'2020-01-19 08:16:00'	'2020-01-18 14:06:52'	'2020-02-07 18:05:37'	0	483.979	13.1	0	37	37.6	147	5.3	13	60.8	69.8	102	3.9	0	7.71	1.04	11.8	42.5	33.9	26	22.2	2.13	290	38.3	14.3	32.2	0.99	45.4	0.17	109.1
258	65	1	'2020-02-04 15:55:00'	'2020-02-04 12:14:54'	'2020-02-18 10:12:52'	1	333.966	17.1	0.1	157	29.9	136	4.4	12.5	91.8	65	62	7.8	0.01	6.92	9.36	11.4	37.7	3.6	75	24.3	2.03	601	36.3	15.5	35.1	1.37	116	0.16	82.5
331	49	1	'2020-02-03 23:49:59'	'2020-02-03 22:00:06'	'2020-02-07 10:03:55'	1	84.0636	15.9	0	162	24.8	159	8.6	20.7	80.9	69.6	71	2.7	0	6.49	4.5	NaN	49	10.3	57	17.4	1.99	578	NaN	NaN	44.8	1.25	136.9	NaN	110
10	30	1	'2020-02-02 01:51:00'	'2020-02-01 19:50:16'	'2020-02-19 12:12:57'	0	424.378	13.2	0	49	36.5	123	6.9	11.9	75.1	68.7	102	3	0	6.93	5.68	12.7	36.2	18	26	25.2	2.13	333	46.8	17.8	32.2	0.99	150.6	0.16	119
65	45	2	'2020-01-28 08:04:59'	'2020-01-28 00:19:21'	'2020-02-18 13:45:06'	0	517.429	12.1	0.5	110	35.2	249	8	15.3	63.2	62.4	125	3.7	0.02	5.81	2.68	11.2	39.8	28.1	31	23.3	2.15	175	34.4	14.3	27.2	0.89	5.1	0.28	107.2
173	41	2	'2020-02-06 12:30:00'	'2020-02-05 19:06:10'	'2020-02-19 17:21:48'	0	334.261	12.8	0.2	66	40.9	164	8.4	11.8	69.3	75.9	109	3.1	0.01	7.61	3.8	11.3	37.6	22.1	17	22	2.21	212	35.2	13.2	35	0.95	19.9	0.19	115.1
162	57	1	'2020-01-23 23:54:00'	'2020-01-23 19:23:17'	'2020-02-14 16:31:17'	0	525.133	13.4	1.2	66	41.9	222	7	NaN	68.1	71.4	97	8.36	0.07	5.89	3.9	11.7	NaN	23.2	34	23.5	2.29	179	38.8	15	29.5	1.02	1.1	0.26	86
31	36	2	'2020-02-09 12:37:00'	'2020-02-09 00:06:07'	'2020-02-19 12:44:35'	0	252.641	13.6	0.8	45	38.3	103	12.1	11.7	49	70.1	96	2.8	0.03	5.26	1.83	NaN	37.6	37.8	22	25.1	2.12	178	NaN	NaN	31.8	1.03	4.1	NaN	117.7
370	78	2	'2020-02-05 08:44:00'	'2020-02-04 15:53:11'	'2020-02-10 15:43:43'	1	143.842	15.5	0	NaN	NaN	159	4	12.4	90.8	NaN	74	NaN	0	13.77	17.74	12.3	38.7	5	NaN	NaN	NaN	NaN	42.9	16.2	NaN	1.21	NaN	0.2	NaN
84	38	2	'2020-02-03 19:10:00'	'2020-02-03 14:00:19'	'2020-02-17 12:43:57'	0	334.727	14.4	0	36	33	209	4.9	12.8	83.9	63.1	85	2.5	0	8.32	6.38	10	42.8	11.2	35	22.6	2.11	285	23	10.8	30.1	1.11	79.1	0.21	114.6
92	58	1	'2020-02-08 10:13:00'	'2020-02-07 18:22:53'	'2020-02-20 13:51:14'	0	307.473	13.6	0.1	96	40.2	398	0.8	12.8	86.4	75.7	96	7.3	0.01	11.08	6.73	9.6	37.3	12.6	15	17.8	2.25	211	21.9	10.7	35.5	1.03	10.7	0.38	47.8
328	63	1	'2020-01-15 10:38:00'	'2020-01-14 14:53:09'	'2020-01-23 09:59:56'	1	211.113	NaN	NaN	NaN	NaN	NaN	NaN	NaN	NaN	NaN	NaN	NaN	NaN	NaN	NaN	NaN	NaN	NaN	NaN	NaN	NaN	NaN	NaN	NaN	NaN	NaN	NaN	NaN	NaN
301	71	2	'2020-02-02 00:41:00'	'2020-02-01 22:40:57'	'2020-02-03 08:57:52'	1	34.2819	15	0	92	29.3	168	1.3	12.9	87.9	64.3	78	9.7	0	14.39	8.94	9.8	39.9	10.7	67	19.5	2.07	714	22	10.2	35	1.17	131.9	0.16	62.2
66	35	2	'2020-01-28 20:57:00'	'2020-01-28 10:48:23'	'2020-03-01 13:45:26'	0	794.951	14	0	73	37.5	225	15.8	12.4	48	73.2	91	2.5	0	6.55	0.85	9.5	39.5	36.2	17	24.3	2.3	206	19.8	9.6	35.7	1.06	45.4	0.21	120.8
30	36	1	'2020-02-02 00:41:00'	'2020-02-01 19:27:43'	'2020-02-18 13:27:50'	0	402.002	14.8	0	53	41.1	288	8.8	11.8	77	69.9	81	5	0	6.39	5.26	10	35.9	14.2	40	21.8	2.15	285	23.9	10.7	28.8	1.15	72.4	0.29	79.2
106	67	2	'2020-02-02 23:14:00'	'2020-02-02 20:02:47'	'2020-02-19 16:02:29'	0	403.995	15	0.2	40	29	229	7.8	12	75.2	67.6	78	2.7	0.01	4.93	3.86	10.8	38.6	16.6	26	23.6	1.96	351	30.5	12.8	38.6	1.17	40.5	0.25	94.6
139	42	2	'2020-02-03 06:00:00'	'2020-02-03 01:24:20'	'2020-02-18 17:02:53'	0	375.642	13.7	0	50	34.2	173	5.9	11.4	77.4	66.6	94	2.9	0	6.23	4.31	10.7	37.6	16.7	81	23.4	2.05	388	29.9	11.6	32.4	1.04	53.3	0.18	115
17	27	2	'2020-02-02 00:41:00'	'2020-02-01 19:27:38'	'2020-02-17 16:15:03'	0	380.79	14.7	0.4	66	42.7	326	7.5	11.8	53.2	74.2	82	4.3	0.02	5.64	2.57	10.5	39.3	38.9	17	25.8	2.48	318	29.9	12.3	31.5	1.13	25.4	0.34	123.8
222	41	1	'2020-02-10 10:55:00'	'2020-02-09 20:48:31'	'2020-02-19 08:46:07'	1	227.96	14.1	0	228	24.7	41	3.8	17.9	81.8	67.1	88	8.6	0	8.35	0.85	12.8	57.2	14.4	20	25.1	1.97	515	47.3	16	42.4	1.08	58.8	0.05	125.9
149	48	1	'2020-01-29 03:40:00'	'2020-01-28 18:31:59'	'2020-02-15 10:25:46'	0	423.896	13.4	0.3	60	37.4	131	8	11.8	54.4	70.2	99	2.7	0.01	NaN	1.76	12	38	36.4	23	22.9	2.08	236	40.3	15.6	32.8	1.01	45.7	0.16	114.6
102	22	2	'2020-02-03 00:16:00'	'2020-02-02 18:14:25'	'2020-02-17 12:12:04'	0	353.961	15	0.7	51	41.1	211	9.7	11.6	61	74.3	79	1.6	0.04	5.2	3.33	9.7	38	28.6	14	27.5	2.24	218	21.4	10.2	33.2	1.16	43.2	0.2	127.5
20	55	2	'2020-01-31 01:25:00'	'2020-01-30 17:50:12'	'2020-03-04 11:00:26'	0	809.171	13.3	0	97	35.3	268	2.8	14.8	87.1	62	101	3.2	0	6.11	6.63	9.8	48.5	10	58	27	2.21	285	22.3	10.5	26.7	1	2.6	0.26	107.9
57	33	2	'2020-02-12 15:21:00'	'2020-02-11 15:12:15'	'2020-02-15 18:50:32'	0	99.6381	13.4	1.4	50	39.5	383	4.9	12.5	61.8	65.6	95	3.2	0.09	5.9	3.89	9.9	40.2	31.6	16	25.8	2.24	196	24	11.4	26.1	1.03	0.4	0.38	105.6
108	51	1	'2020-01-28 08:04:59'	'2020-01-28 00:16:02'	'2020-02-17 11:21:33'	0	491.092	12.7	0	55	36.4	212	15.4	12.2	67.2	66.5	111	4.3	0	6.85	3.35	10.7	36.7	17.4	24	20.1	2.18	266	31	12	30.1	0.94	59.5	0.23	105.8
218	74	1	'2020-02-03 19:10:00'	'2020-02-03 15:32:27'	'2020-02-16 21:00:52'	1	317.474	13.1	0	88	36.7	173	11.3	12.8	72.6	73.5	103	6.9	0	6.73	3.94	11.3	42.6	15.9	64	21	2.15	371	35.3	14	36.8	0.98	35.9	0.2	44.2
344	77	1	'2020-02-04 18:55:00'	'2020-02-04 15:27:03'	'2020-02-09 09:40:05'	1	114.217	15.8	0	82	31.1	205	4.1	11.8	91.7	61.6	71	3.2	0	6.35	6.62	9.4	37.6	4.1	38	15.2	2.02	552	19.2	9.1	30.5	1.25	98.6	0.19	89.8
145	57	2	'2020-01-28 20:57:00'	'2020-01-28 11:34:58'	'2020-02-17 10:58:16'	0	479.388	12.6	0	51	26.8	192	10.5	11.8	72	68.1	114	5.4	0	14.26	2.39	10.3	38.2	17.5	12	27	2.07	211	27.6	11.3	41.3	0.93	3.6	0.2	98
35	69	2	'2020-02-10 07:52:00'	'2020-02-10 01:21:45'	'2020-02-19 14:56:40'	0	229.582	13.8	1.8	40	31.3	264	8.3	11.7	59.2	62.3	90	3.3	0.08	4.91	2.58	10	38.7	30.7	17	22.9	2.09	218	24	10.3	31	1.07	16.1	0.26	96.4
119	60	1	'2020-02-05 10:16:00'	'2020-02-05 01:14:37'	'2020-02-15 10:19:53'	0	249.088	14.2	0.8	85	36.6	253	12	11.7	58.3	66.5	88	3.4	0.04	5.98	3.11	10.7	39.3	28.5	39	22.9	2.2	261	30	12.8	29.9	1.08	13.9	0.27	101.8
72	35	1	'2020-01-31 16:50:00'	'2020-01-30 01:42:17'	'2020-02-08 14:54:12'	0	229.199	14.6	0.8	NaN	NaN	453	8.4	13.8	66.8	NaN	82	NaN	0.08	4.55	6.9	9.8	41.2	23.8	NaN	NaN	NaN	NaN	22.4	10.6	NaN	1.13	3.4	0.44	NaN
109	62	1	'2020-02-05 11:17:00'	'2020-02-05 01:15:16'	'2020-02-16 17:04:34'	0	279.822	12.5	0	201	30.1	211	6.3	11.6	82.7	66.4	115	3.4	0	6.35	5.42	9.9	37.2	11	52	21.1	2.07	523	24.6	10.9	36.3	0.93	81.9	0.21	99.8
73	31	2	'2020-01-30 06:25:00'	'2020-01-30 01:49:36'	'2020-02-17 12:44:47'	0	442.92	14.3	1	126	31.1	307	4.6	13.1	68.8	69.5	87	3.9	0.06	7.78	4.08	10.2	40.2	25.1	17	21.8	2.14	234	25.9	11	38.4	1.09	2.4	0.31	130.6
237	69	1	'2020-02-09 13:28:00'	'2020-02-09 01:19:57'	'2020-02-18 14:46:34'	1	229.444	20.5	0.2	156	27	38	3	12.6	94.3	56.7	46	11	0.03	NaN	17.95	NaN	39.8	2.3	126	22.9	1.865	1738	NaN	NaN	29.7	1.72	113.1	NaN	79
205	67	2	'2020-02-10 09:39:00'	'2020-02-10 04:26:22'	'2020-02-20 03:07:10'	1	238.68	14.2	0	76	27.6	222	2.7	13.6	92.2	66.8	84	30.9	0	29.65	11.88	11.6	43.3	5	27	9.7	1.99	552	37.8	13.8	39.2	1.11	139.7	0.26	10.8
137	60	1	'2020-02-02 08:19:00'	'2020-02-01 22:46:08'	'2020-02-17 21:50:30'	0	383.073	15.1	0	62	33	79	9.6	11.6	64.7	61.2	78	3.8	0	5.58	2.64	11.1	37.6	25.5	41	21.3	2.1	368	34	12.2	28.2	1.18	30.7	0.09	100.5
147	36	1	'2020-01-28 20:56:00'	'2020-01-28 10:25:02'	'2020-02-14 15:03:17'	0	412.637	13.7	0	55	33.7	166	3.6	11.8	85.8	64.2	94	4.7	0	7.7	7.35	10.7	38	10.5	42	19.4	2.16	348	30	12.1	30.5	1.04	236.8	0.18	88.4
58	27	1	'2020-02-12 10:32:00'	'2020-02-11 11:34:38'	'2020-02-19 18:00:03'	0	198.424	NaN	1.2	50	40.1	297	7.1	11.8	51.7	58.6	NaN	3.8	0.06	5.05	2.53	10.6	36	39.4	20	27.5	2.13	190	30.4	13.2	18.5	NaN	0.2	0.32	118.9
138	40	2	'2020-02-09 19:58:00'	'2020-02-09 12:48:32'	'2020-02-18 11:54:04'	0	215.092	15.1	0.3	47	34.8	171	8.1	11.7	61.8	66.5	78	4	0.01	5.31	2.2	11.2	39.5	29.8	28	25.8	2.01	211	33.6	13.9	31.7	1.17	7.4	0.19	93.7
70	67	1	'2020-01-30 01:25:00'	'2020-01-29 22:58:11'	'2020-02-18 11:38:58'	0	468.68	NaN	0	57	38.4	147	4.7	12.1	78.9	69.7	NaN	5.2	0	5.87	2.84	10.1	38.6	15.8	44	21.1	2.13	386	24.6	10.5	31.3	NaN	151.6	0.15	55.8
7	40	1	'2020-01-20 21:26:00'	'2020-01-20 17:54:43'	'2020-02-08 16:21:46'	0	454.451	11.5	0	57	42.8	200	8.2	NaN	70.8	73.2	142	5.44	0	6.49	4.55	9.5	NaN	20.8	24	24.9	2.16	179	20.4	9.5	30.4	0.84	24.3	0.19	87
148	44	1	'2020-01-28 20:56:00'	'2020-01-28 09:44:39'	'2020-02-16 15:27:35'	0	461.716	12.9	0	47	40.2	139	9.1	11.9	49.6	72.7	107	4	0	5.81	1.79	11.8	39.5	41	48	24.4	2.22	433	38.7	14.9	32.5	0.97	71.4	0.16	89.2
340	53	1	'2020-02-05 11:15:00'	'2020-02-05 02:31:47'	'2020-02-10 16:18:14'	1	133.774	13.1	0	93	39.5	234	14.8	11.4	75.2	70.6	104	1.7	0	6.71	5.32	10.8	34.4	9.7	39	27.5	2.12	266	30.7	12.3	31.1	0.98	57.9	0.25	122.8
150	68	2	'2020-02-10 20:21:00'	'2020-02-10 06:31:12'	'2020-02-19 14:26:12'	0	223.917	13.5	0.9	62	34.6	324	7.4	12.7	65	61.2	97	2.6	0.04	5.08	2.97	9.9	39.9	26.5	21	25.6	2.14	241	24	10.9	26.6	1.02	2.1	0.32	92.3
284	85	1	'2020-02-02 15:56:00'	'2020-02-02 01:00:42'	'2020-02-08 02:10:29'	1	145.163	19.9	0	141	24.5	88	5.6	14.4	92	52.3	48	21.8	0	11.19	17.89	13.1	47.5	2.2	58	24.9	2.01	1088	49.5	23.6	27.8	1.66	36.7	0.12	30.6
100	49	2	'2020-02-03 10:37:00'	'2020-02-02 18:06:56'	'2020-03-01 16:45:52'	0	670.649	12.6	0.3	58	35.9	212	13.9	11.9	45.2	69.5	114	2.1	0.01	4.85	1.4	10.5	39.5	40.6	22	23.8	2.19	264	28.5	12	33.6	0.93	67.4	0.22	112.5
230	73	2	'2020-02-03 23:49:59'	'2020-02-03 20:47:30'	'2020-02-05 02:18:49'	1	29.5219	17.2	0	42	28.2	234	2.5	13.7	88.6	63.7	61	4.4	0	10.72	12.72	11.2	38.1	8.8	30	17.7	2.08	608	34.8	13.2	35.5	1.38	144.5	0.26	91.3
179	32	2	'2020-01-30 10:42:00'	'2020-01-29 12:00:15'	'2020-02-04 15:04:07'	0	147.064	12.3	0	73	39.6	227	7.6	13.9	55.7	72.9	119	2.6	0	6.32	1.17	11.9	39.1	36.7	15	19.7	2.19	249	41.1	15.6	33.3	0.91	4.1	0.27	136.2
181	57	2	'2020-02-12 19:51:00'	'2020-02-12 14:52:29'	'2020-02-15 14:09:42'	0	71.2867	13.5	2.3	47	31.6	421	10.3	11.9	56.1	62.5	94	3.9	0.11	6.68	2.67	9	41	31.1	20	22.8	2.09	246	16.1	8.2	30.9	1.04	22.8	0.38	104.2
249	83	1	'2020-02-04 16:41:00'	'2020-02-04 13:13:39'	'2020-02-09 10:02:21'	1	116.812	14.9	NaN	61	31.4	NaN	NaN	NaN	NaN	68.6	80	24	NaN	11.44	NaN	NaN	NaN	NaN	120	16.8	1.93	881	NaN	NaN	37.2	1.15	NaN	NaN	21
225	71	2	'2020-02-13 09:50:00'	'2020-02-12 14:54:06'	'2020-02-19 15:21:56'	1	168.464	16.1	0.1	107	34.5	220	2.6	13.5	93	63.4	68	11.1	0.01	7.71	12.68	10.8	38.6	4.2	49	19.5	2.03	764	30.3	12	28.9	1.28	59.6	0.24	72.8
167	50	2	'2020-02-03 00:16:00'	'2020-02-02 19:21:35'	'2020-02-20 11:01:46'	0	423.669	NaN	0.2	56	41.7	168	13.5	11.8	68.2	71.8	NaN	3.9	0.01	7.27	4.49	11.1	40.5	17.6	20	24.5	2.24	200	33.6	12.9	30.1	NaN	1.3	0.19	77.8
151	58	2	'2020-02-11 09:53:00'	'2020-02-10 06:58:57'	'2020-02-19 11:38:30'	0	220.659	13.3	1.7	125	35	554	9.4	12	66	65.4	100	3.6	0.12	20.83	4.64	9.1	36.5	22.6	11	25.5	2.22	230	18.4	9.7	30.4	1	19.5	0.51	100.2
170	69	2	'2020-01-28 20:58:00'	'2020-01-28 11:51:37'	'2020-02-20 13:55:54'	0	554.071	14.2	0.5	69	36	155	9.5	15.3	57.5	65.5	87	6.7	0.03	8.04	3.25	11	33.8	31.8	26	18	2.14	238	34	13.7	29.5	1.09	10.5	0.17	59.6
224	78	2	'2020-01-31 00:23:00'	'2020-01-30 11:54:27'	'2020-02-17 23:07:19'	1	443.214	14.4	0	59	36.8	137	8.7	13.2	70.3	68.2	85	4.3	0	6.27	2.41	12.3	39.7	21	24	19.4	2.07	244	44	17	31.4	1.11	8.2	0.17	87.1
295	68	1	'2020-02-09 06:55:00'	'2020-02-08 01:56:20'	'2020-02-19 22:01:28'	1	284.086	14.5	0	75	29.8	181	2.5	12.4	93.9	59.7	84	11.1	0	10.87	17.25	10.8	41.2	3.5	46	19.2	1.89	672	31	13.1	29.9	1.12	103.2	0.2	67.1
303	81	1	'2020-02-12 07:09:00'	'2020-02-11 10:23:07'	'2020-02-15 16:42:14'	1	102.319	15.4	0	80	29.7	149	3.5	12	87.3	70.1	73	6.7	0	6.92	4.49	9.5	38.9	8.4	40	20.5	1.96	676	19.7	8.9	40.4	1.23	121.5	0.14	80.1
243	71	1	'2020-02-10 22:12:00'	'2020-02-10 06:10:07'	'2020-02-18 15:33:14'	1	201.385	16.7	0.1	79	31.4	42	1.7	12.1	93.8	71	65	8.9	0.01	9.27	7.68	11.4	42.3	4.3	30	21.5	2.08	695	37.6	16.2	39.6	1.33	274.2	0.05	73.8
342	62	2	'2020-02-05 07:32:00'	'2020-02-04 23:09:06'	'2020-03-04 11:52:18'	1	684.72	15.9	0.2	49	23	181	1.4	15.8	93.2	47.1	71	6.9	0.02	13.07	9.95	NaN	35.3	5.1	17	27.8	1.81	427	NaN	NaN	24.1	1.25	39.1	NaN	105
288	62	1	'2020-02-09 19:19:59'	'2020-02-09 16:53:09'	'2020-02-17 23:49:20'	1	198.936	14	0	62	31.4	215	3.8	11.3	94	74.2	91	10.8	0	19.08	12.31	10.5	35.3	2.2	52	23.7	2.12	450	28.7	12.3	42.8	1.06	191	0.23	70
4	74	1	'2020-02-01 05:08:00'	'2020-01-31 23:03:59'	'2020-02-18 12:59:12'	0	421.92	16.3	1.5	66	33.9	94	3.8	11.3	82	65.3	68	7.5	0.09	5.77	4.91	10.5	49.4	12.5	27	22.8	2.08	338	28.5	11.2	31.4	1.29	108.2	0.1	82
160	55	1	'2020-01-18 23:10:00'	'2020-01-18 16:33:41'	'2020-02-14 16:12:21'	0	647.644	12.7	0.3	63	38.6	122	12	NaN	59.8	63.5	110	5.25	0.01	7.87	2.15	10.1	NaN	27.3	19	24.7	2.08	174	25.8	11.3	24.9	0.95	12	0.12	72.7
121	58	2	'2020-02-05 10:16:00'	'2020-02-04 22:30:34'	'2020-02-12 11:23:36'	0	180.884	13	0	30	41.9	306	4.5	11.8	75.8	80.3	105	6.1	0	5.11	5.59	10.4	35.5	19.6	22	27.6	2.35	242	27.6	12.2	38.4	0.97	8.4	0.32	105.6
152	63	2	'2020-02-11 09:36:00'	'2020-02-10 05:39:13'	'2020-02-19 12:14:59'	0	222.596	13.2	2.2	75	36.3	230	9.9	14.4	54	57.7	103	4.4	0.1	4.36	2.46	10.2	47.3	33	14	25.4	2.31	135	26	11.7	21.4	0.99	1.1	0.23	92.9
16	44	1	'2020-02-01 14:36:00'	'2020-02-01 11:43:12'	'2020-02-19 12:32:28'	0	432.821	14.8	0	77	40.1	380	12.2	13.2	66.1	71.3	80	5.5	0	7.38	2.7	9.8	41.1	21.5	20	20.5	2.14	282	23.2	11.2	31.2	1.15	46.4	0.37	118.7
94	34	2	'2020-01-30 16:14:00'	'2020-01-30 11:49:03'	'2020-02-13 10:32:11'	0	334.719	13.4	0	35	33.1	120	4.5	13	77.6	65	98	3.5	0	9.26	2.73	10.2	42.6	17.9	16	20.2	2.06	206	26	11.6	31.9	1.01	69.6	0.12	124.1
91	62	1	'2020-02-05 11:22:00'	'2020-02-05 04:13:30'	'2020-02-20 13:30:33'	0	369.284	13.5	0.9	85	40.6	134	13	11.9	50.6	70.8	97	3.7	0.03	6.26	1.64	11	38.7	35.5	22	24.4	2.27	198	32.9	13	30.2	1.02	10.8	0.15	94
161	55	1	'2020-01-27 15:51:00'	'2020-01-27 10:30:59'	'2020-02-14 16:39:23'	0	438.14	12.9	0.8	70	46	130	6.6	11.8	78.5	75.7	106	3.7	0.04	5.88	3.94	10.2	41.9	13.9	22	26.9	2.34	180	27	11.7	29.7	0.97	12.5	0.13	81.4
221	88	2	'2020-02-11 15:38:00'	'2020-02-11 13:16:08'	'2020-02-17 10:47:11'	1	141.517	18.1	0	122	28.8	62	5.6	14.4	92.3	63.1	57	18.4	0	5.17	16.11	11.6	41.1	2	47	23.9	2.08	519	39.6	18.1	34.3	1.47	99.2	0.07	71.8
8	47	1	'2020-01-31 00:18:00'	'2020-01-30 13:42:07'	'2020-02-18 11:45:27'	0	454.055	14.8	1.2	74	41.6	207	8.8	11.9	44.3	72.3	81	3.8	0.06	5.56	2.22	10.6	38.3	45.5	19	24.5	2.2	229	29.2	12.1	30.7	1.15	0.6	0.22	106.2
155	31	2	'2020-02-10 09:17:00'	'2020-02-09 19:40:06'	'2020-02-20 16:23:44'	0	260.727	12.9	0.6	78	30.1	370	9.3	14.3	60.2	59.2	107	3.2	0.03	4.61	3.06	10.3	51.2	29.5	16	25.3	2.14	181	26.6	11.3	29.1	0.96	0.5	0.38	125.1
341	86	1	'2020-02-10 17:49:59'	'2020-02-10 12:42:08'	'2020-02-18 10:15:17'	1	189.553	16.9	0	63	28.2	235	5.2	13.8	88.6	65.2	62	8.2	0	5.9	7.05	10.4	45.2	6.2	24	16.9	2.01	320	27.4	11.8	37	1.38	114.1	0.24	52.7
299	89	1	'2020-02-05 11:22:00'	'2020-02-05 02:35:40'	'2020-02-08 10:04:11'	1	79.4753	13.2	0	54	32.4	179	16.4	15.7	64.9	73.4	102	4.8	0	9.04	3.99	10.4	43.8	18.5	41	26.5	2.07	486	29.2	11.8	41	0.99	100.8	0.19	67.7
280	62	1	'2020-02-07 20:07:00'	'2020-02-07 16:16:16'	'2020-03-04 13:46:04'	1	621.497	18.4	0	104	29.9	-1	1.5	13.2	96.6	56.4	55	18.3	0	15.51	10.2	NaN	47.3	1.8	85	23.9	2.185	1196	NaN	NaN	26.5	1.51	23.9	NaN	67.5
323	64	1	'2020-02-10 17:39:00'	'2020-02-10 10:48:04'	'2020-02-19 11:59:31'	1	217.191	15.6	0.6	133	28.5	117	2.6	12.5	93	67.4	73	10.7	0.08	7.84	11.99	12	41.1	3.6	38	22.5	2.11	669	40.2	15.3	38.9	1.22	NaN	0.14	85.5
257	64	1	'2020-02-12 10:12:00'	'2020-02-11 12:37:50'	'2020-02-20 15:16:38'	1	218.647	13.9	0.1	82	28.2	173	11.1	13	79.3	63.8	88	5.3	0.01	7.19	6.36	12.1	37.6	9.1	78	29.4	1.97	463	42.4	15.2	35.6	1.08	191	0.21	86.7
97	46	1	'2020-01-28 20:58:00'	'2020-01-28 10:34:07'	'2020-02-18 14:13:32'	0	507.657	13.8	0	74	31.5	198	6.6	10.7	80.9	66.5	93	6.6	0	23.56	4.26	10	35.6	12.1	19	21.4	2.16	305	25.3	11.3	35	1.05	105.8	0.2	112.3
80	51	1	'2020-01-31 01:25:00'	'2020-01-30 22:18:42'	'2020-02-18 11:42:15'	0	445.392	14	0	53	39.3	184	9.8	11.2	70.7	71.9	91	6.6	0	6.51	3.03	9.9	36.1	19.3	25	23.3	2.13	241	23.5	10.8	32.6	1.06	44.9	0.18	100.4
104	57	1	'2020-02-02 23:45:00'	'2020-02-02 18:33:38'	'2020-02-20 10:25:00'	0	423.856	15	0.6	54	32	116	8	11.5	70.4	63.1	78	3.7	0.02	8.94	2.45	11.3	36.8	21	33	22.9	2.13	309	33.1	12	31.1	1.17	108.4	0.13	99.6
213	19	1	'2020-02-13 22:11:00'	'2020-02-13 17:37:11'	'2020-02-16 10:35:00'	1	64.9636	16.9	0.6	74	35.4	31	35.2	15.7	18.2	64.5	62	2.5	0.01	6.04	0.32	NaN	51.8	44.3	27	18.5	2.08	1548	NaN	NaN	29.1	1.37	51.9	NaN	130.8
11	32	1	'2020-01-21 17:55:00'	'2020-01-21 15:57:46'	'2020-02-04 09:50:41'	0	329.882	13.3	0	48	43.1	143	8.6	NaN	58.5	69.8	99	4.83	0	5.73	2.19	11.4	NaN	32.9	19	26.9	2.15	180	35.3	13.7	26.7	1.01	3.3	0.16	113.5
358	62	1	'2020-02-01 20:29:59'	'2020-02-01 18:46:34'	'2020-02-11 16:40:48'	1	237.904	25.9	0	76	25.4	159	1.5	12.5	94.7	65.4	33	21.1	0	20.66	10.6	11.4	38.5	3.6	54	22.1	1.98	569	34.2	13	40	2.31	194.8	0.18	24.8
321	68	1	'2020-02-11 13:09:00'	'2020-02-10 22:57:05'	'2020-02-14 09:47:00'	1	82.8319	19.1	0	47	27	219	4.6	11.9	90.6	61.4	51	13.6	0	13.8	10.67	9.9	40	4.6	25	20.4	1.9	415	24.7	10.9	34.4	1.6	112.5	0.22	87.7
156	43	1	'2020-01-30 09:54:00'	'2020-01-29 14:16:19'	'2020-02-20 13:47:46'	0	527.524	13.1	0	67	41.5	159	2.2	12.2	86.5	78.7	103	4.5	0	7.24	6.84	11.3	37.3	11.3	34	21.9	2.21	203	33.9	13.6	37.2	0.98	147.8	0.18	94.9
244	82	2	'2020-02-10 11:45:00'	'2020-02-10 06:20:50'	'2020-02-19 16:21:16'	1	226.007	15.9	0.1	167	29.6	131	1.7	14.3	94.2	65.3	71	17.6	0.01	5.5	15.44	10.9	51.3	3.9	40	23.2	2	664	32.1	12.3	35.7	1.25	293.4	0.14	39.9
255	80	2	'2020-02-02 09:34:00'	'2020-02-01 22:21:30'	'2020-02-14 10:21:14'	1	299.996	15.4	0	65	26.9	167	1.6	12.1	92	69.2	75	3.9	0	6.56	7.1	10.3	40.8	6.3	36	19.8	1.94	402	27.1	11.8	42.3	1.2	98.2	0.17	85.3
171	69	1	'2020-01-28 20:54:00'	'2020-01-28 11:41:54'	'2020-02-20 13:53:17'	0	554.19	13.4	0	63	35.7	118	6.2	12	76.1	71.8	99	4.7	0	8.95	4.04	12.3	38.6	17.5	52	23.6	2.11	312	43.4	15.3	36.1	1.01	49.8	0.15	73.8
297	47	1	'2020-02-11 13:09:00'	'2020-02-10 23:42:55'	'2020-02-15 02:26:32'	1	98.7269	14.3	0.4	54	31.2	306	7.3	12.3	80	65.5	84	7.8	0.03	5.87	5.82	10.7	40	11.7	91	21.9	2.03	827	29.4	11.6	34.3	1.12	58	0.33	76
122	65	1	'2020-02-05 11:17:00'	'2020-02-05 01:00:51'	'2020-02-16 17:40:07'	0	280.654	13.9	1.8	76	36.3	92	7.1	12.5	70.4	64	92	9.2	0.07	5.53	2.8	11.3	39.8	20.4	16	20.5	2.11	203	34.5	14.5	27.7	1.05	36.8	0.1	39.9
127	44	2	'2020-02-04 02:53:00'	'2020-02-03 21:09:47'	'2020-02-18 11:39:36'	0	350.497	15.4	0.2	57	39.6	174	8.2	12.5	65.7	74.2	75	3	0.01	5.76	2.64	10.6	42	25.9	29	24.1	2.19	296	29.2	12.1	34.6	1.21	14.8	0.18	110.6
320	59	1	'2020-02-05 02:12:00'	'2020-02-04 21:16:30'	'2020-03-02 15:43:36'	1	642.452	13.7	0	70	33.1	156	2.3	12.8	87.5	64.8	95	7.2	0	14.19	7.95	11.8	46.4	10.2	98	25.6	2.12	841	37.6	13.4	31.7	1.03	64.6	0.18	96.5
48	61	2	'2020-02-12 10:56:00'	'2020-02-11 11:33:45'	'2020-02-19 11:13:45'	0	191.667	12.7	1.5	72	38.8	269	8.2	12.1	59.8	68.1	106	4.9	0.08	5.22	3.13	10.7	37.7	30.3	20	27.5	2.26	245	30.5	12.4	29.3	0.96	0.4	0.29	94.8
207	69	2	'2020-02-11 10:25:00'	'2020-02-11 02:35:35'	'2020-02-15 10:09:02'	1	103.558	16.4	0.1	78	31	122	4.3	12.4	85.5	74.1	66	9.5	0.01	5.1	11.42	11.2	39.2	9.7	40	21.5	NaN	566	33.7	12.6	43.1	1.32	NaN	0.14	95.1
111	44	2	'2020-02-05 11:16:00'	'2020-02-05 01:12:49'	'2020-02-15 10:06:27'	0	248.894	13.8	1.4	59	36.5	187	7.3	11.9	46.7	67.1	92	4.3	0.04	5.08	1.35	10.8	38.4	44.6	22	25.1	2.24	158	30.7	13.7	30.6	1.05	1.3	0.2	116.5
38	73	2	'2020-02-10 13:34:00'	'2020-02-10 11:32:33'	'2020-02-13 17:54:00'	0	78.3575	13.7	1.1	72	40.5	139	4.5	14.3	89.9	70.2	90	34.7	0.14	5.23	11.7	9.9	46	4.2	9	16.4	2.62	278	23.1	10.3	29.7	1.06	12.6	0.14	2.6
103	59	1	'2020-02-03 00:41:00'	'2020-02-02 18:32:05'	'2020-02-20 11:06:22'	0	424.571	NaN	2.9	88	38.3	276	7.6	11.8	54.1	70.3	NaN	5.6	0.22	18.27	4.07	9.5	36	35.1	25	24.8	2.23	200	21.5	10.6	32	NaN	5.3	0.26	88.5
186	68	1	'2020-02-04 10:13:00'	'2020-02-03 19:09:27'	'2020-02-06 12:07:50'	0	64.9731	14.4	0	88	29.6	404	5.4	12.8	85.5	61.2	86	2.7	0	5.36	5.08	9.3	42.4	8.9	202	23.2	2.02	664	18.2	9.3	31.6	1.1	149.9	0.38	105
360	74	1	'2020-02-11 06:13:00'	'2020-02-11 02:27:34'	'2020-02-11 14:14:32'	1	11.7828	19.8	0	132	28.2	74	2.6	12.7	94	70	48	20.8	0	NaN	18.87	12	45.6	3.3	713	17	1.97	1346	41.9	18.4	41.8	1.68	203.9	0.09	25.5
23	37	2	'2020-02-04 02:56:00'	'2020-02-03 22:12:32'	'2020-02-18 12:45:15'	0	350.546	13.5	0	119	29	181	5.8	13.8	85.8	57.5	97	1.5	0	5.62	6.71	10.1	42.5	8.4	27	20.2	2.02	318	25.9	10.9	28.5	1.02	73.1	0.18	124.2
25	31	2	'2020-02-03 23:40:00'	'2020-02-03 19:36:53'	'2020-02-20 11:42:26'	0	400.092	13.6	0	69	40.2	185	9.7	11.4	52.2	71.5	95	3.9	0	5.74	1.93	11.1	36.7	38.1	30	21.1	2.12	280	34.5	13.7	31.3	1.03	44.2	0.21	105.2
194	77	1	'2020-01-10 19:44:59'	'2020-01-10 15:52:20'	'2020-01-29 15:46:19'	0	455.9	13.1	0	50	33.6	160	10.4	NaN	83.2	66.1	102	9.04	0	13.53	7.36	10.8	NaN	6.4	27	21.9	1.93	290	31	11.8	32.5	0.99	67.9	0.17	66.2
6	81	2	'2020-01-24 17:44:00'	'2020-01-24 10:47:10'	'2020-02-07 09:06:58'	0	334.33	12.4	0.7	80	39.4	160	13.2	12	61.9	67.1	117	9.97	0.03	5.63	2.71	12.4	37.5	23.5	25	23.2	2.2	268	45.5	15.7	27.7	0.92	29.3	0.2	47.3
18	66	1	'2020-01-22 13:21:00'	'2020-01-22 10:03:40'	'2020-02-10 16:28:49'	0	462.419	13.1	0	52	31.3	262	3.7	15.4	87.4	62.4	102	6.8	0	10.98	5.61	11	46.6	8.9	27	20.3	1.99	288	32	12.7	31.1	0.99	76.6	0.29	90.4
166	39	1	'2020-02-05 03:07:00'	'2020-02-04 23:40:51'	'2020-02-19 11:03:10'	0	347.372	13.2	2.9	71	39.5	129	7.1	11.9	64.8	66.7	102	7.6	0.13	5.68	2.9	11.2	35.8	24.8	23	24.6	2.35	185	35.1	14.4	27.2	0.99	3.9	0.14	100.4
134	34	2	'2020-02-05 11:17:00'	'2020-02-01 23:25:42'	'2020-02-18 12:37:15'	0	397.193	13.9	0.2	34	32.4	228	11.3	12.4	59.5	67.1	92	3.5	0.01	4.55	2.95	9.8	39	28.8	30	22.9	2.14	263	23.3	10.1	34.7	1.06	22.9	0.22	125
154	52	2	'2020-02-11 09:41:00'	'2020-02-10 05:42:59'	'2020-02-18 18:09:46'	0	204.446	13.7	0.8	62	38.5	134	12	11.5	36.6	68.8	94	3.6	0.02	5.48	0.95	10.3	38.1	50.2	15	23.5	2.02	179	27.5	11.5	30.3	1.04	0.3	0.14	111
266	56	1	'2020-02-10 11:55:00'	'2020-02-09 15:07:43'	'2020-02-10 16:39:40'	1	25.5325	23.3	0	166	28.4	69	8.1	18.2	86.9	51.9	38	13.3	0	7.33	8.93	13.2	69.8	4.9	69	20.7	2.28	411	47	16.9	23.5	2.03	42.6	0.09	61.6
153	66	1	'2020-02-11 09:51:00'	'2020-02-10 05:44:18'	'2020-02-18 11:46:02'	0	198.029	14.1	2.3	63	39.5	153	10.4	12.4	46.7	65.9	89	3.2	0.07	4.87	1.44	10.6	38.3	40.3	14	23.5	2.22	159	30.2	12	26.4	1.08	0.9	0.16	77.4
208	79	1	'2020-02-17 02:24:00'	'2020-02-16 21:38:46'	'2020-02-18 12:28:07'	1	38.8225	16.3	0.2	187	27.1	29	3.6	13.2	88.5	66.7	66	8.2	0.01	7.29	5.37	NaN	46.7	7.7	86	18.9	NaN	504	NaN	NaN	39.6	1.32	277.8	NaN	63.7
239	76	2	'2020-02-09 06:55:00'	'2020-02-09 00:25:01'	'2020-02-18 14:24:26'	1	229.99	14.7	0	75	29.7	262	7.2	11.8	86.4	65.2	82	13	0	7.66	9.97	10.9	35.8	6.1	30	17.4	2.04	793	31.6	11.7	35.5	1.14	32.4	0.28	70.3
75	88	2	'2020-02-09 06:55:00'	'2020-02-09 04:03:11'	'2020-02-16 13:41:28'	0	177.638	14.7	0.4	46	32.1	206	8.6	11.3	76.1	64.2	82	3.8	0.02	6	4.1	10	37.2	14.5	13	25.3	2.11	184	23.7	10.7	32.1	1.13	6.4	0.21	79.3
22	27	2	'2020-01-29 10:51:00'	'2020-01-28 22:34:25'	'2020-02-15 13:41:25'	0	423.117	13.6	0.3	50	39.9	139	6.6	13.2	58.4	74.55	95	2.6	0.01	7.12	2.12	12.3	40.2	34.4	20.5	20.6	2.2	173	41.1	16.1	34.65	1.03	8.45	0.17	122.8
193	75	2	'2020-01-29 10:51:00'	'2020-01-28 22:36:24'	'2020-01-30 20:34:26'	0	45.9675	13.8	0	106	32.7	330	0.7	12.9	95.1	71.1	93	8	0	NaN	19.24	11.5	36.7	4.1	33	14.1	2.05	632	36.7	14.9	38.4	1.05	180.8	0.38	87.4
356	74	1	'2020-02-11 11:21:00'	'2020-02-10 19:45:29'	'2020-02-16 23:45:50'	1	148.006	13.5	1.2	102	28	169	6.3	12.7	84.3	62.7	97	10.2	0.11	18.5	8.04	10.3	40.1	8	17	21.2	2.22	359	27.5	12	34.7	1.02	116.5	0.18	77.4
54	75	1	'2020-02-12 14:15:00'	'2020-02-11 16:40:35'	'2020-02-18 18:56:03'	0	170.258	14.2	1.7	58	38.6	279	8.1	11.9	65.3	73.1	85	7.1	0.1	15.87	3.85	10.6	38.3	24.7	45	23.5	2.36	223	29.6	12.2	34.5	1.1	5.4	0.3	67.2
37	45	1	'2020-02-10 07:52:00'	'2020-02-10 00:48:47'	'2020-02-20 13:36:40'	0	252.798	13.7	0.1	44	30.1	178	10.6	12.3	84.3	63.2	91	5.9	0.01	5.65	5.98	11.1	39.2	4.9	20	18.9	1.98	362	33	13	33.1	1.06	102	0.2	97.7
375	68	1	'2020-02-09 12:37:00'	'2020-02-08 23:25:01'	'2020-02-19 01:31:58'	1	242.116	12	0	70	34.2	222	6.4	11.7	83.7	72.2	128	10.8	0	15.66	4.3	10.7	37.2	9.9	59	19.1	2.03	915	29.5	12.4	38	0.88	58.5	0.24	56.6
306	78	1	'2020-02-09 07:26:00'	'2020-02-09 02:19:46'	'2020-02-13 12:56:17'	1	106.609	14	0	150	32.9	113	3.4	14.1	94.4	71	90	36.2	0	12.38	12.59	11	51.4	2.1	75	16.9	2.25	1126	34.2	12.2	38.1	1.07	138.8	0.12	20.1
184	51	1	'2020-02-12 10:19:59'	'2020-02-11 23:00:49'	'2020-02-16 09:14:40'	0	106.231	12.9	2	59	41.3	212	5.6	11.9	63.5	74.3	103	3.5	0.09	5.08	2.82	10.6	38.8	28.4	26	26.8	2.17	167	30.8	12	33	0.98	0.2	0.23	112.2
348	68	1	'2020-02-10 21:17:00'	'2020-02-10 06:08:09'	'2020-02-13 12:06:45'	1	77.9767	16.6	0	120	26.2	106	1.8	13.1	96.1	60.6	64	11.4	0	7.11	15.35	11.6	43.6	2	33	19	1.89	574	37.6	16	34.4	1.35	78.3	0.12	90.6
373	61	2	'2020-02-12 10:18:00'	'2020-02-12 03:07:48'	'2020-02-14 18:47:23'	1	63.6597	14.9	0.1	141	23.9	136	4.5	13.9	89	60.8	77	5.2	0.01	8.53	10.8	12.9	38.7	6.3	31	25.4	1.97	702	46.1	19.7	36.9	1.18	205.8	0.18	101.3
278	85	1	'2020-02-11 21:02:00'	'2020-02-11 13:34:58'	'2020-02-15 10:45:13'	1	93.1708	18.6	0	180	27.5	137	0.3	12.9	98	64.4	53	17.5	0.01	6.57	24.63	11.1	41.5	1.7	49	18.8	1.96	685	34.3	14.2	36.9	1.56	205.1	0.15	47.2
198	83	1	'2020-02-11 11:08:00'	'2020-02-10 07:30:41'	'2020-02-14 13:06:04'	0	101.59	14.5	1.6	65	33.1	147	9.5	11.8	70.5	65.6	84	4.3	0.07	8.8	3.1	13	37.2	18.2	20	26.3	2.19	245	47	17.6	32.5	1.12	32.1	0.19	80.2
85	61	2	'2020-01-30 06:25:00'	'2020-01-30 00:45:08'	'2020-02-17 12:42:19'	0	443.953	15.7	0	64	38	325	1.8	11.9	86.3	69.4	72	3.5	0	7.68	2.91	10.5	37.3	11.9	21	23	2.18	265	28.4	11.9	31.4	1.24	8.9	0.34	100
90	63	1	'2020-02-05 07:34:00'	'2020-02-05 02:30:58'	'2020-02-17 16:05:11'	0	301.57	14.1	1.5	84	43.9	257	9.1	10.7	65.1	77	89	6.2	0.07	8.11	3.02	11.6	35.6	23.9	20	23.7	2.29	211	38.2	14.7	33.1	1.08	2.3	0.3	93.8
86	33	2	'2020-02-05 07:35:00'	'2020-02-04 22:07:10'	'2020-02-16 11:55:27'	0	277.805	13.6	0.6	53	39.6	133	9.9	12.1	53.6	74.2	96	4.2	0.03	4.62	2.86	12.3	39.8	35.5	17	22.6	2.21	185	42.5	15.9	34.6	1.02	2.2	0.16	125
291	47	1	'2020-02-06 02:23:00'	'2020-02-05 22:19:59'	'2020-02-11 22:11:08'	1	143.852	16.3	1.3	127	28.5	317	2.7	12.2	89.8	68.2	68	3.7	0.2	6.92	13.31	10.4	38.7	5.9	31	21.8	1.94	578	27.9	11.8	39.7	1.29	108.8	0.33	108.8
300	82	2	'2020-02-02 08:08:00'	'2020-02-02 00:52:56'	'2020-02-03 12:35:39'	1	35.7119	17.8	0	109	31.8	81	2.2	14	92.2	70.2	58	13.4	0	10.81	10.4	11.3	42.5	5.3	54	18	2.06	1138	35.4	15.4	38.4	1.45	88.3	0.09	48.2
180	64	2	'2020-02-11 13:11:00'	'2020-02-10 21:44:16'	'2020-02-15 19:18:13'	0	117.566	13.4	2.9	74	40	379	6.7	11.9	55.8	71.7	94	4.2	0.19	4.77	3.6	9.2	40.6	34.3	19	26.8	2.22	192	18	9.3	31.7	1.03	2.4	0.35	88.2
316	69	1	'2020-02-01 05:28:00'	'2020-01-31 18:41:05'	'2020-02-03 18:49:36'	1	72.1419	15.6	0.2	129	23.2	25	19.4	14.4	55.1	63.8	73	2.1	0.01	5.28	3.42	NaN	47.2	25	54	23.6	1.87	664	NaN	NaN	40.6	1.22	166.3	NaN	126.3
308	71	1	'2020-02-06 02:23:00'	'2020-02-05 20:07:15'	'2020-02-17 15:44:45'	1	283.625	18.2	0	47	31.3	192	4.6	11.8	94	67.9	56	9	0	8.3	9.06	10.3	40.7	1.3	38	23.2	1.7	525	26.4	11.4	36.6	1.48	31.5	0.2	77.9
283	72	2	'2020-01-28 20:54:00'	'2020-01-28 13:53:48'	'2020-02-11 12:13:59'	1	334.336	13.4	0	56	32.6	274	7.2	13	77.1	76	98	7.5	0	NaN	7.14	10.8	38.5	15.6	33	17.2	2.26	491	31.3	12.5	43.4	1.01	75.5	0.3	52.4
95	37	2	'2020-02-05 02:11:00'	'2020-02-04 16:52:03'	'2020-02-18 11:14:56'	0	330.381	13.3	0.3	48	38.6	144	5.4	11.9	58.4	70.3	100	4.3	0.01	6.61	2.18	11.5	40.1	35.9	23	22.6	2.13	277	35.9	13.1	31.7	1	12.3	0.17	116.8
264	75	1	'2020-02-11 10:24:00'	'2020-02-11 04:18:53'	'2020-02-20 11:20:00'	1	223.019	14.7	0.2	38	31.6	95	4.7	11.9	79.1	72.6	79	6.4	0.01	4.97	4.9	11.9	43.3	15.7	59	23.5	2.03	418	39.2	15.4	41	1.16	174.7	0.11	61.7
126	33	1	'2020-02-04 02:53:00'	'2020-02-03 21:15:07'	'2020-02-19 10:53:26'	0	373.639	14.3	0	32	36	164	7.6	11.2	73.2	65.3	86	2.3	0	6.86	3.08	9.2	35.1	19.2	25	26.6	2.08	331	19.3	8.9	29.3	1.1	67	0.15	89.1
51	54	1	'2020-02-13 10:29:00'	'2020-02-12 13:45:43'	'2020-02-15 18:02:55'	0	76.2867	13.2	2	52	39.9	161	9.6	14.6	60.7	65.1	98	6.6	0.13	4.74	4.05	10.8	39	27.5	19	18.9	2.19	205	31	13.3	25.2	1.01	1	0.17	46.7
172	60	1	'2020-02-06 15:40:00'	'2020-02-06 10:59:06'	'2020-02-18 16:58:12'	0	293.985	13	2.3	54	37.4	245	9.5	12.2	64.5	71.9	104	3.8	0.1	7.72	2.78	11.5	40.5	23.7	20	25.6	2.25	280	37.4	14.5	34.5	0.98	21.1	0.28	83
241	70	2	'2020-02-11 23:39:00'	'2020-02-10 05:01:28'	'2020-02-19 16:15:11'	1	227.229	14.7	0.2	99	35.8	186	3.8	12.4	89.2	77.1	82	5.2	0.02	6.55	9.59	10.4	42	6.7	28	25.9	2.16	495	28.5	12.2	41.3	1.13	NaN	0.19	77.2
177	27	2	'2020-02-05 03:07:00'	'2020-02-05 00:21:26'	'2020-02-19 14:18:15'	0	349.947	14.3	0	43	39.8	187	10.5	11.9	68.1	71.2	87	2.4	0	5.48	2.65	9.6	36.2	21.1	15	21.9	2.14	162	21.3	10.2	31.4	1.09	13	0.18	126.1
175	33	2	'2020-01-13 14:49:00'	'2020-01-13 11:16:00'	'2020-02-17 08:54:48'	0	837.647	12.7	0	44	39.9	220	12.4	12.9	58.3	73.8	111	3.28	0	5.17	2.69	10.7	42.8	29.1	16	25.5	2.1	235	30.9	12.4	33.9	0.94	9.8	0.24	124.2
107	30	2	'2020-01-28 08:04:59'	'2020-01-28 00:20:05'	'2020-02-07 14:50:42'	0	254.51	12	0.9	120	32.8	188	7.6	12.4	67.7	59	127	2.9	0.05	4.86	3.63	10.7	43.8	23.6	29	21.9	2.16	283	30.7	13.1	26.2	0.88	18.6	0.2	127.7
349	83	1	'2020-02-06 02:23:00'	'2020-02-05 18:47:28'	'2020-03-04 13:21:56'	1	666.574	15.3	0	77	25.1	197	5.5	14.3	87.2	56.5	75	11.1	0	8.36	5.41	10.7	48.5	7.3	151	24.7	2.02	554	29.8	11.8	31.4	1.2	20.7	0.21	71.6
363	57	2	'2020-02-13 09:48:00'	'2020-02-11 19:33:48'	'2020-02-13 11:05:28'	1	39.5278	15.9	0.1	90	28.9	254	1.2	12	94.8	69.8	69	4.9	0.01	8.37	12.31	10.4	36.2	3.7	23	24.5	2.08	794	27.5	11.5	40.9	1.28	262.2	0.26	104.2
242	66	1	'2020-02-10 10:13:00'	'2020-02-10 01:39:50'	'2020-02-17 06:16:25'	1	172.61	14.7	0	57	30.9	159	8.4	11.4	74.8	66.9	82	8.3	0	12.23	1.78	10.9	38.5	16.8	113	20.2	2.01	787	32.2	12.8	36	1.13	87.3	0.17	60.6
263	66	2	'2020-02-07 09:34:00'	'2020-02-06 21:12:23'	'2020-02-08 16:25:23'	1	43.2167	14.8	0	71	28.1	392	4.2	13.5	91.2	61.5	81	3.8	0	5.92	18.28	10.9	42.9	4.5	28	28.8	1.88	663	32.7	12.9	33.4	1.14	102.7	0.43	97.8
287	51	1	'2020-02-11 15:33:00'	'2020-02-11 01:37:40'	'2020-02-18 10:45:14'	1	177.126	16.6	0	81	29.7	549	8.1	14.7	86.1	69.3	64	7.7	0	6.86	6.77	9.2	50	5.8	20	24.5	2.12	302	18.1	9	39.6	1.35	206.4	0.51	130.7
196	58	1	'2020-01-16 23:09:00'	'2020-01-16 20:20:58'	'2020-02-01 16:37:53'	0	380.282	13.5	0	73	29.6	180	1.6	NaN	90.6	70.3	96	4.42	0	NaN	4.5	9.1	NaN	7.8	68	24.4	2.06	799	18.8	9.3	40.7	1.03	NaN	0.16	101.3
141	33	1	'2020-02-01 09:33:00'	'2020-01-31 17:32:41'	'2020-02-14 15:53:58'	0	334.355	15	0	94	36.2	145	4.4	11.9	82.4	75.4	79	4.3	0	NaN	4.71	11.3	39.3	13	46	23	1.92	473	35.3	13.4	39.2	1.16	161.9	0.16	78.2
203	75	1	'2020-02-02 00:40:00'	'2020-02-01 20:02:07'	'2020-02-13 08:52:42'	1	276.843	14.7	0	64	32.4	120	10.8	11.9	77.8	69.1	82	6.1	0	21.93	2.87	10.9	36.8	11.4	22	18.4	2.04	324	30.2	11.8	36.7	1.14	130.4	0.13	73.7
204	73	1	'2020-02-05 11:17:00'	'2020-02-05 00:25:58'	'2020-02-12 00:45:20'	1	168.323	15.7	0	77	28	124	2.2	12.4	86	68.3	73	5.8	0	6.38	6.35	12.6	39.3	11.7	211	25.2	1.85	1142	44.4	17.4	40.3	1.23	149.8	0.16	77.9
130	46	2	'2020-02-03 10:36:00'	'2020-02-01 23:13:49'	'2020-02-16 13:53:02'	0	350.653	13.5	2.2	53	32.4	256	8.2	12.7	53.1	66.4	98	2.6	0.08	5.54	1.93	9.4	38.9	36.5	23	22.1	2.12	248	20.3	9.8	34	1.02	18.3	0.24	116.6
114	54	1	'2020-02-05 10:16:00'	'2020-02-05 02:08:01'	'2020-02-14 10:35:51'	0	224.464	14.2	0.5	51	34.5	290	14.1	12.2	61.4	71.6	88	6	0.02	5.39	2.43	10.4	39.5	23.5	32	22.8	2.24	344	27.5	11.5	37.1	1.09	64.9	0.3	69
117	52	1	'2020-02-05 10:17:00'	'2020-02-04 22:09:28'	'2020-02-17 10:51:46'	0	300.705	13.7	0.2	55	35.2	124	13	12.7	68.9	66.9	95	7.8	0.01	4.9	3.82	13.2	43.8	17.9	29	21	2.13	194	50.7	17.4	31.7	1.04	54	0.16	48.2
254	78	1	'2020-02-11 21:54:00'	'2020-02-11 17:54:30'	'2020-02-14 10:33:59'	1	64.6581	19.9	NaN	102	31.6	NaN	NaN	NaN	NaN	66.4	48	12.8	NaN	19.13	NaN	NaN	NaN	NaN	36	14.2	2.19	835	NaN	NaN	34.8	1.69	280.3	NaN	81.3
13	61	2	'2020-02-01 15:42:00'	'2020-02-01 11:28:01'	'2020-02-18 12:34:51'	0	409.114	14.9	0	79	37.3	220	11	12.9	61.4	70.4	80	3.4	0	9.41	2.85	12	43.4	27.6	22	22.7	2.22	237	41.3	14.9	33.1	1.15	18.6	0.26	97.5
274	61	2	'2020-02-01 23:23:00'	'2020-02-01 20:52:21'	'2020-02-14 08:49:16'	1	299.949	14	0	65	30.6	104	2.5	13.6	94.8	52.4	90	18.1	0	7.71	4.19	11.9	44.3	2.7	24	12.4	1.84	321	38.9	15.4	21.8	1.07	4.5	0.12	19.2
322	80	2	'2020-02-06 05:16:00'	'2020-02-05 20:10:57'	'2020-03-04 15:04:28'	1	666.892	23.6	0.1	56	18.5	52	1.5	12.5	94.6	54.9	38	7.6	0.01	21.805	8.16	11.5	44	3.7	19	20.9	1.89	504	39.3	17	36.4	2.06	92.4	0.06	105.3
131	38	1	'2020-02-03 10:35:00'	'2020-02-01 22:48:35'	'2020-02-11 13:04:10'	0	230.26	13.6	1.1	45	32	398	9	11.2	54.3	69.4	96	2.8	0.05	5.21	2.36	9.4	36	35.4	17	21.8	2.08	252	20	10.1	37.4	1.03	21	0.37	116.6
195	26	2	'2020-01-31 16:51:00'	'2020-01-30 00:45:46'	'2020-02-02 11:10:36'	0	82.4139	13.9	0.5	75	36	279	7.8	14.3	51.4	72.9	91	4	0.03	4.64	3.17	10.7	44.4	40	21	25.3	2.21	211	31.5	13.1	36.9	1.06	1.1	0.3	130.4
19	81	1	'2020-01-24 17:03:00'	'2020-01-24 10:46:46'	'2020-02-07 09:06:34'	0	334.33	13.1	0.2	90	39	256	14.5	NaN	71.3	68.7	102	7.5	0.01	7.46	3.97	11.2	NaN	13.1	33	22.8	2.28	312	33.9	12.6	29.7	0.99	1.6	0.29	59.8
212	95	1	'2020-02-06 09:14:00'	'2020-02-05 16:20:58'	'2020-02-09 13:43:43'	1	93.3792	17.8	1.6	47	35.5	159	18.5	17.1	64.5	80.2	58	16.7	0.07	5.96	2.79	12.1	46.7	15.2	64	13.1	2.56	363	43.5	18.6	44.7	1.44	78	0.19	26.3
220	70	1	'2020-02-05 02:11:00'	'2020-02-04 20:53:01'	'2020-02-18 22:41:03'	1	337.801	14.1	0	43	30.8	97	7.8	11.6	83.2	60.3	89	5.9	0	6.36	4.88	11.1	41.9	9	47	20.7	1.93	416	32.4	12.4	29.5	1.07	43.7	0.11	63.1
99	38	2	'2020-02-04 02:53:00'	'2020-02-03 20:54:58'	'2020-02-17 13:49:19'	0	328.906	13.8	0.3	87	44.6	232	5.8	12	77	75.7	92	4.4	0.02	5.83	4.87	10.6	38.2	16.7	16	22.7	2.17	208	29.7	12.5	31.1	1.05	11	0.24	96.7
60	75	1	'2020-01-30 06:25:00'	'2020-01-30 00:04:51'	'2020-02-15 11:48:38'	0	395.73	16.2	0	71	29.3	99	2.6	11.2	86.8	60.1	68	12.5	0	15.03	8.56	10	37.9	10.6	36	25.4	1.98	362	23.8	9.8	30.8	1.29	4.7	0.1	80.3
124	62	1	'2020-02-01 05:08:00'	'2020-01-31 14:23:27'	'2020-02-19 12:15:47'	0	453.872	16.3	0	62	29.7	254	3	12.1	86.8	68.7	67	8.6	0	9.87	4.36	10.5	41.2	10.2	28	21.1	2.01	388	28.5	10.9	39	1.29	171.5	0.27	51.3
27	31	2	'2020-02-05 18:38:00'	'2020-02-05 15:34:18'	'2020-02-17 13:11:16'	0	285.616	13.7	0	73	43.6	197	8.2	11.3	63.5	74.1	94	3.2	0	4.97	2.93	10.9	38.9	28.1	35	25.3	2.24	167	32.1	12.9	30.5	1.04	11.2	0.21	121.1
271	54	1	'2020-02-13 21:18:59'	'2020-02-13 17:56:59'	'2020-02-26 10:36:41'	1	304.662	NaN	NaN	NaN	NaN	NaN	NaN	NaN	NaN	NaN	NaN	NaN	NaN	NaN	NaN	NaN	NaN	NaN	NaN	NaN	NaN	NaN	NaN	NaN	NaN	NaN	NaN	NaN	NaN
369	72	1	'2020-02-03 16:27:00'	'2020-02-02 22:50:47'	'2020-03-01 16:53:33'	1	666.046	14.3	0	107	31.3	120	0.6	15.4	93.9	65.4	87	59	0	6.49	4.4	12.8	54	5.5	49	10.2	1.89	568	45.7	17.2	34.1	1.09	220	0.15	4.9
228	77	2	'2020-02-02 15:53:00'	'2020-02-02 11:59:52'	'2020-02-20 10:10:26'	1	430.176	16.7	0	68	33	177	1.2	12.9	95.4	70	65	8.1	0	10.79	9.6	11.3	45.8	3.4	22	18.8	2.06	428	35.3	13.6	37	1.33	39.7	0.2	84.7
238	57	1	'2020-02-09 06:55:00'	'2020-02-09 00:36:23'	'2020-02-19 21:12:23'	1	260.6	15.3	0	84	29.1	161	2.4	11.6	92	60.4	76	5.1	0	19.71	7.34	9.7	37.9	5.5	14	26.1	2.06	480	22.7	10.5	31.3	1.2	62.5	0.16	110.8
44	44	1	'2020-02-11 10:44:00'	'2020-02-11 02:48:33'	'2020-02-19 12:17:45'	0	201.487	13.9	2.1	60	41.4	407	12.6	11.9	57	73.5	88	6.4	0.15	4.73	4.12	10.1	38.1	27.9	19	21.6	NaN	250	24	10.9	32.1	1.08	NaN	0.41	55.6
362	69	1	'2020-01-28 21:14:00'	'2020-01-28 13:49:57'	'2020-02-05 13:39:31'	1	191.826	15.2	0	75	31.4	142	1.9	13.3	96.2	75.1	77	21.3	0	24.36	8.49	10.8	42.3	1.9	22	17.2	2.27	441	29.5	12	43.7	1.18	320	0.15	47.1
319	62	2	'2020-01-31 07:06:00'	'2020-01-31 02:26:26'	'2020-02-01 11:37:30'	1	33.1844	16.1	0	95	30.1	125	2.3	12.3	94.5	62.6	69	5.7	0	10.34	20.92	11.1	39	3.1	25	21.1	2	617	33.2	12.8	32.5	1.27	91.7	0.14	94.6
188	57	2	'2020-02-12 17:24:00'	'2020-02-12 11:02:33'	'2020-02-13 09:20:57'	0	22.3067	13.4	0.6	105	45.5	197	7.4	13.5	71.2	78.9	95	4.8	0.04	NaN	5.16	10.7	45.2	20.7	29	23.8	2.29	256	29.8	12.9	33.4	1.03	5.1	0.21	56
105	66	1	'2020-02-03 00:41:00'	'2020-02-02 20:26:28'	'2020-02-20 10:50:32'	0	422.401	15.1	0.3	69	34.7	163	11.4	12	72.9	67.3	77	5.1	0.01	5.5	2.17	10.6	41.1	15.4	28	20.5	2.13	290	29.4	12.3	32.6	1.18	43.3	0.17	72.5
144	70	1	'2020-02-10 09:11:00'	'2020-02-10 02:54:29'	'2020-02-19 12:42:44'	0	225.804	14.3	0.7	73	40.6	248	7.2	12	68.1	69.9	86	5	0.04	6.18	3.77	12.3	41.9	23.8	25	25.6	2.27	235	43	15.9	29.3	1.1	3.4	0.3	45.5
34	50	2	'2020-02-10 07:52:00'	'2020-02-10 01:57:57'	'2020-02-20 12:40:06'	0	250.702	13.4	6.4	39	33.8	242	10.2	11.5	48.5	66	95	2.7	0.19	5.01	1.43	10.8	38.5	34.6	13	23.7	2.06	211	31.6	12.8	32.2	1.03	20.7	0.26	108
336	64	1	'2020-02-10 09:53:00'	'2020-02-10 01:40:59'	'2020-02-11 05:19:16'	1	27.6383	14.9	0	210	27.4	206	3.4	15.2	89.5	64.1	79	7	0	6.74	8.14	10.7	32.6	7	57	19.4	2.04	544	31.9	11.6	36.7	1.16	164.1	0.22	56.4
327	77	2	'2020-02-02 01:06:00'	'2020-02-01 21:20:46'	'2020-02-09 08:45:57'	1	179.42	14.9	0	84	31.5	87	1.2	13.2	96	62.2	80	11.4	0	12.95	12.83	11.7	41.7	2.7	33	20.9	1.79	671	38.9	13.7	30.7	1.16	8	0.1	46.9
232	87	2	'2020-02-10 17:39:00'	'2020-02-10 12:14:05'	'2020-02-19 11:25:49'	1	215.196	13.3	0	34	40.9	145	20.4	11.9	56.4	72.4	100	5.8	0	9.39	1.77	11.8	38.3	23.2	34	22.5	2.15	325	39	14.9	31.5	1	75.5	0.17	56.4
240	70	1	'2020-02-09 13:35:00'	'2020-02-09 00:06:57'	'2020-02-17 15:40:40'	1	207.562	19.2	0	95	24.4	65	2.5	13.9	95.3	58.2	51	12.7	0	17.35	23.7	12.7	42.7	1.8	42	22.5	2.05	1093	45.7	17.9	33.8	1.59	150.5	0.08	83.1
59	39	1	'2020-02-14 09:40:00'	'2020-02-14 01:02:56'	'2020-02-20 14:53:55'	0	157.85	13.1	2	66	41.5	134	7.9	12	52.3	65.8	99	6.1	0.12	4.72	3.1	12.5	38.4	37.6	14	21.8	2.2	172	44.8	18.8	24.3	1	0.5	0.17	84.4
96	66	1	'2020-02-04 18:55:00'	'2020-02-04 14:48:48'	'2020-02-18 12:03:28'	0	333.244	14.8	0	75	35.1	129	9.2	12.2	75.5	65.3	81	4.6	0	6.92	3.36	10.5	39.7	15.3	24	22.6	1.98	177	29.2	11.6	30.2	1.15	34.2	0.13	91.9
367	54	1	'2020-02-03 03:43:00'	'2020-02-02 22:15:53'	'2020-02-03 23:15:52'	1	25	16.3	0	251	30	494	2.4	12.9	94.1	72.7	68	7.7	0	17.17	11.72	9.6	44.1	3.4	77	19.3	2.11	506	21.3	9.9	42.7	1.29	232.8	0.48	104.2
159	70	1	'2020-02-05 02:11:00'	'2020-02-04 20:24:32'	'2020-02-19 12:53:59'	0	352.491	16.7	1.1	56	22.6	186	5.1	11.4	84.1	63.2	65	4.8	0.06	8.58	4.42	10.4	37.6	9.5	33	19	1.96	355	28	12	40.6	1.33	100.3	0.19	94.9
50	70	1	'2020-02-13 10:29:00'	'2020-02-12 15:34:12'	'2020-02-15 18:14:04'	0	74.6644	13.8	3.7	49	37.9	344	9.4	11.9	60.9	65.7	89	4.3	0.16	4.79	2.66	9.4	37.4	25.5	23	26.9	2.12	172	20.3	10.2	27.8	1.07	0.5	0.32	93.7
165	38	2	'2020-02-06 09:13:00'	'2020-02-05 16:45:43'	'2020-02-19 12:10:50'	0	331.419	14	1.8	64	37.2	228	6.1	11.5	58	64.3	90	5.5	0.09	5.48	2.97	11.5	36.9	33.9	17	24.7	2.24	196	36.9	13.5	27.1	1.07	0.4	0.26	118.3
199	44	1	'2020-01-18 22:39:00'	'2020-01-18 19:49:36'	'2020-01-31 23:35:57'	0	315.772	13.5	0	79	31	315	7.8	NaN	79.4	66.8	96	7.83	0	18.71	8.42	10.6	NaN	12.6	22	21.2	1.94	387	29.8	13.1	35.8	1.03	37.9	0.33	115.5
3	70	2	'2020-01-23 14:31:00'	'2020-01-23 10:59:36'	'2020-02-08 17:52:31'	0	390.882	13.6	0	47	34.9	169	5.9	12.8	75	68.3	94	2.9	0	9.02	2.79	11.6	44.4	19.1	30	22.3	2.07	328	37.8	13.9	33.4	1.04	42.3	0.2	77.2
294	57	1	'2020-02-03 02:16:00'	'2020-02-01 21:30:02'	'2020-02-07 17:26:19'	1	139.938	18.1	0	103	25.6	420	4.3	13.3	92	62.3	56	4.5	0	6.91	14.26	11.1	46.5	3.2	19	24.1	2.05	439	33.2	13.6	36.7	1.48	320	0.47	102
318	76	1	'2020-02-12 10:18:00'	'2020-02-11 18:16:18'	'2020-02-12 18:29:56'	1	24.2272	15.3	0.2	81	30.3	145	3.2	13.2	77.3	66.8	74	5.3	0.03	8.81	10.36	NaN	31.3	18.9	42	22.9	2.02	987	NaN	NaN	36.5	1.22	289.2	NaN	78.5
252	83	1	'2020-02-02 01:44:59'	'2020-02-01 20:57:50'	'2020-03-04 13:52:18'	1	760.908	14.4	0	44	29.8	217	4.5	13.2	79.2	65.3	85	9.2	0	6.3	5.6	10.7	42.3	16.3	56	21.6	2.01	459	29.8	11.7	35.5	1.11	160.7	0.23	36
78	54	2	'2020-01-30 23:55:00'	'2020-01-30 21:04:13'	'2020-02-19 12:12:36'	0	471.14	14.5	0	65	38.3	268	3	12.3	89	79	84	2.4	0	8.25	7.51	9	38.4	7.9	23	19.5	2.27	463	17.2	9.5	40.7	1.11	159.2	0.24	115.7
366	68	2	'2020-02-10 14:39:00'	'2020-02-10 02:16:54'	'2020-02-19 15:28:53'	1	229.2	NaN	0	104	28.7	46	2.5	11.8	91.2	64.8	NaN	5.9	0	6.95	11.63	11.1	37	6.1	35	28.7	2.05	601	33.4	12.2	36.1	NaN	NaN	0.05	56.8
368	64	1	'2020-02-10 09:07:00'	'2020-02-09 23:01:42'	'2020-03-03 14:09:00'	1	543.122	13.8	0	49	34.6	138	6.3	11.9	74.3	68.6	93	5.6	0	6.59	4.26	10.4	38	19.2	40	24.7	2.11	391	27.4	11.7	34	1.05	120	0.14	58.8
5	29	2	'2020-02-02 00:40:00'	'2020-02-01 20:59:53'	'2020-02-18 10:33:06'	0	397.553	14.6	0.2	78	40.2	215	6.8	12.5	54.9	70.3	83	2.3	0.01	5.34	2.43	10.3	40	37.9	24	25.6	2.12	195	26.7	11.4	30.1	1.13	7	0.22	120
191	57	2	'2020-02-12 17:24:00'	'2020-02-12 11:01:38'	'2020-02-15 17:34:32'	0	78.5483	12.7	0.7	67	44.5	203	7.6	13.3	60.9	72	106	3.7	0.03	5.93	2.71	10.8	45.2	30.6	32	24.8	2.16	288	31.3	12.7	27.5	0.96	1.2	0.22	105.6
88	30	2	'2020-02-05 03:07:00'	'2020-02-04 23:51:43'	'2020-02-20 12:10:19'	0	372.31	14.2	0.6	68	26	195	9.2	15.4	69.5	54.5	87	0.8	0.03	4.99	3.76	12.1	37.7	20.5	22	18.2	1.99	252	39.9	15.2	28.5	1.09	87.3	0.24	140.7
364	55	2	'2020-02-06 05:08:00'	'2020-02-04 17:47:50'	'2020-02-09 21:13:41'	1	123.431	18.4	0	20	27.9	88	1.4	12	95.5	56.4	55	5.6	0	10.81	7.49	10.7	37.6	3.1	15	21.8	2.08	349	29.6	12.8	28.5	1.5	72.5	0.09	100
43	70	1	'2020-02-10 09:39:00'	'2020-02-10 04:32:37'	'2020-02-18 12:07:43'	0	199.585	14.4	3.9	103	34.8	269	13.1	11.7	68.4	70.2	82	5.4	0.18	5.47	3.14	10.1	35.8	14.4	40	19.1	2.13	384	25.5	11.1	35.4	1.13	91.3	0.27	89.8
112	46	1	'2020-02-05 10:17:00'	'2020-02-05 02:42:11'	'2020-02-16 17:09:15'	0	278.451	13.2	0	54	34	175	9.3	11.9	78.2	70.6	103	10.6	0	6.1	5.87	11.8	38.6	12.4	45	19.4	2.17	603	39	15.7	36.6	0.99	49.8	0.21	58
282	53	1	'2020-01-18 00:59:00'	'2020-01-17 18:01:30'	'2020-01-23 09:09:23'	1	135.131	15.7	0	211	29.2	140	2.2	NaN	96.4	62.6	71	8.25	0	7.39	15.94	12.7	NaN	1.2	47	22	1.91	990	43.5	15.7	33.4	1.25	65.3	0.18	95.1
55	45	2	'2020-02-12 10:48:59'	'2020-02-11 14:11:46'	'2020-02-18 18:54:29'	0	172.712	NaN	2.5	54	38.4	267	7.5	13.2	61.9	62.1	NaN	3.7	0.1	4.65	2.46	9.7	43.2	27.6	20	23.4	2.07	172	21.7	9.8	23.7	NaN	0.4	0.26	115.7
132	57	1	'2020-02-03 10:34:00'	'2020-02-01 23:10:57'	'2020-02-19 14:33:07'	0	423.369	12.9	0.6	42	34.5	133	6.3	13.1	72.2	67.1	108	4	0.03	5.65	3.46	12	42.5	20.7	61	20.8	2.15	304	40.7	15	32.6	0.96	41.9	0.16	88.5
345	65	1	'2020-02-05 07:33:00'	'2020-02-04 23:43:12'	'2020-03-04 11:38:56'	1	683.929	15.5	0.4	76	22.4	81	3.3	13	91	57.2	74	17.9	0.05	6.15	11.13	12	49.5	5.2	21	28.6	2.085	475	40.9	18.5	34.8	1.21	131.3	0.1	58.4
317	43	2	'2020-02-05 07:35:00'	'2020-02-05 03:06:56'	'2020-02-08 12:44:09'	1	81.6203	13.4	0	57	30.1	128	11.1	14.3	81.4	61.6	98	2.4	0	6.28	5.88	12.2	49.9	7.5	38	24.4	1.96	401	41.1	14.3	31.5	1.01	185.1	0.16	107
178	38	2	'2020-01-26 01:27:00'	'2020-01-25 21:56:46'	'2020-02-09 20:27:10'	0	358.507	13.4	0	44	39.2	136	4.3	NaN	76.2	64.8	97	4.47	0	5.05	2.81	10.3	NaN	19.5	20	22	2.15	208	27.1	11.4	25.6	1.02	28.3	0.14	112.6
168	46	2	'2020-01-31 00:18:00'	'2020-01-30 13:40:04'	'2020-02-18 11:45:41'	0	454.094	14.1	0.6	70	39.2	221	13.7	12.4	53.4	72.9	89	4.5	0.04	5.63	3.55	10.3	39.8	32.1	11	25.3	2.2	178	27.7	11.5	33.7	1.07	6	0.23	55
339	68	1	'2020-02-14 07:09:00'	'2020-02-13 18:11:30'	'2020-02-15 14:17:40'	1	44.1028	15.8	0	259	34	79	1.7	12	96.1	68.4	70	4.9	0	8.07	10.14	10.4	38.5	2.1	46	23.7	1.97	887	28.6	11.7	34.4	1.27	134.6	0.08	93.9
309	92	1	'2020-02-05 07:33:00'	'2020-02-04 23:10:43'	'2020-02-09 09:53:09'	1	106.707	18.2	0	159	29.7	107	0.8	14.8	96.7	73.6	56	15.4	0.01	5.77	21.87	12.3	50.4	2.3	63	18.9	2.15	760	44.9	18	43.9	1.48	151.9	0.13	43.2
29	67	1	'2020-02-01 05:08:00'	'2020-01-31 22:37:11'	'2020-02-19 12:30:52'	0	445.895	14.4	0	17	33.9	216	7.6	11	83.4	66.1	85	5.7	0	6.75	4.47	10.4	35.7	8.8	22	25.1	2.08	292	28.9	12.2	32.2	1.11	128.1	0.23	83.7
277	57	2	'2020-02-01 05:09:00'	'2020-01-31 22:18:48'	'2020-02-09 21:30:46'	1	215.199	15.2	0	69	29.6	185	2	12.7	81.3	63.7	76	2.6	0	6.59	6.02	10.8	39.7	16.6	35	20.2	1.88	644	31	11.8	34.1	1.19	156.6	0.2	94.4
146	67	2	'2020-01-28 08:04:59'	'2020-01-27 22:10:05'	'2020-02-19 13:03:13'	0	542.886	12.4	0.2	60	39	168	12.2	13.1	56.1	70.5	119	3.2	0.01	7.81	2.91	10.7	41.5	31.1	29	23.4	2.17	308	29.6	11.7	31.5	0.91	8.6	0.18	89.9
272	73	1	'2020-02-03 03:43:00'	'2020-02-02 23:08:43'	'2020-02-05 02:13:19'	1	51.0767	13.8	0	45	31.9	228	4.9	12.9	90.3	67.7	92	6.2	0	11.25	9.56	10.2	41.1	4.7	46	22	2	489	25.9	11.3	35.8	1.05	56	0.23	91.7
302	67	1	'2020-02-02 04:09:00'	'2020-02-01 18:23:49'	'2020-02-06 10:38:15'	1	112.241	32.2	0	81	33.6	87	4.4	15.9	92.1	71.1	25	27	0	10.95	21.37	12.5	47.8	3.2	52	16.4	2.08	999	47.4	18.8	37.5	3.05	7.1	0.11	36.5
74	51	1	'2020-02-07 01:35:00'	'2020-02-06 13:43:44'	'2020-02-07 20:26:35'	0	30.7142	15.1	0.25	54	33.2	40	30.5	15.65	1.8	66.2	78	5.9	0.175	4.71	1.46	11.4	53.65	52.35	10	24.4	2.22	339	34.9	13.35	33	1.17	23.8	0.045	100.4
98	35	2	'2020-02-01 15:42:00'	'2020-02-01 11:28:31'	'2020-02-18 13:12:21'	0	409.731	15	2	86	45.1	213	12.4	13.6	47.8	76.3	78	3.8	0.06	8.69	1.43	11.6	39.3	37.8	32	21.5	2.2	220	36.9	14.5	31.2	1.17	2.3	0.25	110.2
262	67	1	'2020-01-22 05:29:59'	'2020-01-21 16:48:47'	'2020-02-06 10:10:28'	1	377.361	13.5	0	40	38	142	11.8	NaN	73.5	67.2	96	5.41	0	6.3	3.5	10	NaN	14.7	23	20.8	2.06	221	23.5	10.5	29.2	1.03	14.7	0.14	86.2
281	81	2	'2020-02-12 01:25:00'	'2020-02-11 19:22:47'	'2020-02-18 11:48:24'	1	160.427	16.1	0	126	21.7	91	2.2	13.5	91.2	70.7	67	11.5	0	7.18	8.86	10.2	44.7	6.3	56	11.9	2.05	1223	29.3	12.8	49	1.3	227.5	0.09	55.5
209	54	1	'2020-02-01 04:42:00'	'2020-01-31 22:07:08'	'2020-02-03 11:14:30'	1	61.1228	14.4	0	48	29.6	164	4	12.5	83.1	57.5	85	2.7	0	8.65	4.19	9.4	38.2	12.7	94	22.7	1.92	639	20.2	8.9	27.9	1.11	118.1	0.15	109.9
247	90	1	'2020-02-10 10:03:59'	'2020-02-10 05:56:45'	'2020-02-18 10:50:08'	1	196.89	14.3	0	41	31.9	73	8.8	11.9	73.3	62.2	86	9.4	0	7.15	2.42	11.4	43.4	17.9	37	25	2.04	335	35.4	12.1	30.3	1.1	78.1	0.08	62.9
76	61	1	'2020-02-08 10:09:00'	'2020-02-07 14:45:47'	'2020-02-17 10:17:03'	0	235.521	13.8	0	49	36.5	155	14.5	12.4	50.4	68.8	93	5.3	0	5.22	2.72	10.8	38.3	34.9	51	25.4	2.11	286	30.5	13.4	32.3	1.05	92.2	0.17	59.5
118	27	2	'2020-02-05 10:15:00'	'2020-02-05 01:19:34'	'2020-02-14 10:55:32'	0	225.599	13.4	0.3	45	37.4	184	9.7	12	56.6	61.1	99	2.4	0.01	6.07	2.03	10.3	39.6	33.1	14	24.5	2.17	178	26	11.5	23.7	1.01	1.6	0.19	131.3
142	57	2	'2020-02-10 06:43:00'	'2020-02-09 22:19:25'	'2020-02-18 12:00:08'	0	205.679	15.2	0.3	56	42.8	223	8.2	11.5	68.3	68.4	77	3.9	0.01	5.23	2.24	10.4	38.1	23.2	19	28.1	2.19	189	27.7	11.7	25.6	1.18	19.9	0.23	98.6
307	44	2	'2020-02-10 21:17:00'	'2020-02-10 17:06:02'	'2020-02-11 06:03:11'	1	12.9525	14.7	0	69	27.9	361	2.2	12	91.6	73.1	79	5.6	0	23.45	18.73	11.2	39.1	6.1	67	17.3	2.07	568	34.1	14.3	45.2	1.16	142.7	0.4	112.7
357	71	1	'2020-02-12 10:55:00'	'2020-02-11 20:28:40'	'2020-02-16 04:44:26'	1	104.263	15.6	0	136	24.1	214	5.9	13.1	90.4	60.5	72	11.6	0	9.14	15.37	12.4	44.7	3.5	30	21.6	1.89	567	44.7	17.1	36.4	1.24	144.3	0.26	64.9
226	64	2	'2020-02-02 19:18:00'	'2020-02-02 16:04:15'	'2020-02-06 19:48:31'	1	99.7378	NaN	NaN	NaN	NaN	NaN	NaN	NaN	NaN	NaN	NaN	NaN	NaN	NaN	NaN	NaN	NaN	NaN	NaN	NaN	NaN	NaN	NaN	NaN	NaN	NaN	NaN	NaN	NaN
42	66	2	'2020-02-10 09:39:00'	'2020-02-10 06:42:04'	'2020-02-18 12:10:42'	0	197.477	13.9	0.3	107	32	133	14.2	12.8	74.4	69.1	89	2.4	0.02	5.07	4.28	12.3	42.7	10.8	19	19.4	2.2	193	43.5	15.4	37.1	1.07	166.8	0.16	91
260	74	2	'2020-02-10 13:08:00'	'2020-02-10 07:07:06'	'2020-02-12 15:35:24'	1	56.4717	13.8	0	64	29.5	118	6.3	13.2	77	62.2	90	6	0	10.22	1.71	11.1	37.8	16.7	58	20.8	1.94	405	32.5	12.9	32.7	1.06	32.9	0.13	82.2
129	53	2	'2020-02-02 14:09:00'	'2020-02-01 23:05:20'	'2020-02-19 14:37:09'	0	423.53	15.1	1.1	39	36.6	210	4.6	11.3	65.1	73.1	78	2.9	0.04	7.67	2.27	9.8	40.4	29.2	15	26.4	2.18	208	22.4	10.3	36.5	1.18	53.6	0.21	108.6
352	82	1	'2020-02-09 15:44:00'	'2020-02-09 11:40:06'	'2020-02-11 00:22:54'	1	36.7133	13.3	0	62	31.7	288	3.7	13.6	94.9	70.7	101	10.3	0	16.09	19.49	9.8	41	1.3	63	23.9	1.91	435	22.7	10.5	39	1	59.5	0.28	63.2
233	64	1	'2020-02-02 08:08:00'	'2020-02-01 23:08:08'	'2020-02-19 19:32:16'	1	428.402	14.9	0	57	36.1	150	2	11.7	93.8	71.7	80	5.8	0	13.6	10.45	12.9	38.5	4	29	24.7	2.09	434	47.1	17.8	35.6	1.16	169.3	0.19	80.7
361	58	1	'2020-02-11 13:09:00'	'2020-02-10 23:42:22'	'2020-02-17 12:21:09'	1	156.646	15.8	0.8	NaN	NaN	204	4.9	12.6	86.7	NaN	69	NaN	0.06	5.98	6.5	10.1	40.1	7.1	NaN	NaN	NaN	NaN	24.9	10.6	NaN	1.27	NaN	0.21	NaN
219	65	1	'2020-02-04 18:55:00'	'2020-02-04 15:43:40'	'2020-03-04 16:21:51'	1	696.636	17.8	0	183	31.3	234	1.6	12.4	97.3	76.5	58	9.2	0	17.83	12.57	10.4	39.9	1	30	20	2.1	501	27.4	11.6	45.2	1.44	211.9	0.24	57.8
69	51	1	'2020-02-06 07:35:00'	'2020-02-05 11:27:34'	'2020-02-16 17:28:04'	0	270.008	14.6	0	94	36.1	115	8.3	11.1	73.1	65.6	82	5.2	0	11.18	2.93	10.7	35.1	18.3	31	24.1	2.07	313	30.2	13.1	29.5	1.13	46.4	0.12	78.5
334	66	1	'2020-02-03 23:40:00'	'2020-02-03 21:25:31'	'2020-02-12 10:14:26'	1	204.815	12.9	0	60	33.1	134	1.2	11.9	97.8	68.2	108	5.8	0	11.3	14.44	10.8	37.3	0.9	27	25.8	2.13	370	32.2	12.8	35.1	0.96	118.3	0.14	80.7
174	37	2	'2020-01-30 12:48:00'	'2020-01-30 10:24:14'	'2020-02-10 14:29:59'	0	268.096	13.1	0.5	57	45.4	177	7.8	12.2	67.2	73.4	103	3.6	0.02	4.88	2.49	11.4	42	24.5	41	21.2	2.27	274	35.5	14.3	28	0.99	7.7	0.2	83.9
87	38	2	'2020-02-05 03:07:00'	'2020-02-04 22:34:41'	'2020-02-18 12:29:46'	0	325.918	12.9	0	91	36.7	138	10	11.9	62.3	65.6	107	2.3	0	7.17	2.43	10.7	38	27.7	69	26.3	2.18	326	31	12.5	28.9	0.96	4	0.15	118.3
185	30	1	'2020-02-11 05:09:00'	'2020-02-10 23:33:21'	'2020-02-16 19:23:53'	0	139.842	14	0	54	35.1	281	7.3	12.6	87.4	71.3	87	11	0	8.12	13.62	10.3	42.6	5.2	20	18.8	2.18	265	27.1	11.6	36.2	1.09	37.9	0.29	50.6
49	51	2	'2020-02-13 10:15:00'	'2020-02-12 15:03:01'	'2020-02-20 13:15:20'	0	190.205	NaN	2.3	61	41.9	231	6.5	10.9	50.6	68.2	NaN	3.8	0.1	6.15	2.2	10.7	34.8	40.1	26	27	2.26	262	31.2	12.9	26.3	NaN	1.5	0.25	111.8
115	51	2	'2020-02-05 07:32:00'	'2020-02-05 01:03:23'	'2020-02-18 11:07:59'	0	322.077	13.1	0.3	80	43	231	9.4	11.6	66.3	67.1	104	4.1	0.01	6.57	2.47	11	37.1	23.7	14	21.6	2.29	193	31.1	12.4	24.1	0.98	0.1	0.25	93.1
136	31	2	'2020-02-02 01:51:00'	'2020-02-01 19:31:49'	'2020-02-14 12:28:37'	0	304.947	11.8	0	49	34.9	160	13.4	11.5	50.7	66.1	133	2.8	0	5.59	1.81	9.8	37.4	35.6	21	25.3	2.12	329	21.6	9.7	31.2	0.86	51.5	0.16	122.6
229	65	1	'2020-02-02 16:22:00'	'2020-02-02 12:36:57'	'2020-02-12 15:17:04'	1	242.669	15.6	0	55	26.2	159	4.9	12.4	87.9	57.8	73	5.7	0	16.47	5.36	11.7	37.8	7	34	22.4	1.96	481	39.3	14.7	31.6	1.22	98.2	0.18	90.5
158	59	1	'2020-02-05 07:34:00'	'2020-02-04 23:58:36'	'2020-02-18 11:43:56'	0	323.756	12.9	0.5	72	45.7	215	12.5	12	69.9	77.3	107	5.5	0.03	7.43	4.04	11.9	39.6	17.1	21	22.8	2.36	239	39.4	15.5	31.6	0.97	0.8	0.26	80.3
164	37	2	'2020-01-28 20:57:00'	'2020-01-28 11:54:09'	'2020-02-07 14:33:13'	0	242.651	13	0.3	55	36.3	197	10.6	11.7	48.4	64.7	105	1.8	0.01	5.5	1.46	12.2	35.4	40.4	17	23.8	2.19	211	43	16.7	28.4	0.97	5.2	0.24	113.4
46	57	1	'2020-02-15 09:28:00'	'2020-02-12 06:52:28'	'2020-02-20 18:29:51'	0	203.623	13.5	0.4	54	41	216	8.9	11.4	55.2	63.4	93	5.4	0.02	12.62	2.66	9.3	37.2	35.1	22	28.5	2.13	180	18.7	9.7	22.4	1.04	0.5	0.2	99.6
261	77	1	'2020-02-06 09:14:00'	'2020-02-05 20:44:10'	'2020-02-10 11:03:13'	1	110.317	104.8	0	32	30	222	8	13.9	87.2	62.2	6	23	0	6.34	13.22	11	45.1	4.7	33	21.2	2.15	499	33.2	13	32.2	13.48	232.8	0.24	15
371	63	1	'2020-02-04 15:55:00'	'2020-02-04 11:51:01'	'2020-02-05 19:58:05'	1	32.1178	14.4	0	65	30.7	149	5.5	11.9	79.5	64	86	5.3	0	7.07	4.07	10.9	38.8	15	50	24.8	2.01	573	33	13.1	33.3	1.1	152	0.16	88.6
71	68	2	'2020-01-31 16:51:00'	'2020-01-30 00:45:07'	'2020-02-26 16:30:52'	0	663.763	14	2.2	100	38.3	259	7.7	13.6	67.3	78.9	90	3	0.09	6.84	2.78	10.6	47	22.3	28	24.2	2.35	253	29.5	11.6	40.6	1.07	4.7	0.27	94.6
143	67	2	'2020-02-10 09:52:00'	'2020-02-10 04:11:57'	'2020-02-19 14:43:53'	0	226.532	13.3	1.6	88	35.8	239	6.8	11.8	63.7	68.2	101	3	0.07	4.76	2.72	10.3	38.3	27.4	35	27.1	2.34	292	27.8	10.7	32.4	1	1	0.25	96.5
305	79	1	'2020-02-14 22:51:00'	'2020-02-14 16:41:42'	'2020-02-17 11:46:29'	1	67.0797	16.5	0	45	30.5	125	4.2	13.5	92.7	67.1	64	18.5	0	7.39	10.55	11.5	44.9	3.1	67	15.4	2.04	622	35.1	13.9	36.6	1.33	97.2	0.14	20.3
290	94	2	'2020-02-03 00:17:00'	'2020-02-02 19:42:21'	'2020-02-07 14:13:34'	1	114.52	NaN	0	63	34.3	112	11.8	12.5	74.9	73	NaN	6.3	0	5.92	3.55	11.8	43	13.3	28	22.5	2.1	285	40	16	38.7	NaN	67.7	0.13	58
45	59	2	'2020-02-11 10:44:00'	'2020-02-11 02:53:39'	'2020-02-13 18:32:12'	0	63.6425	16.2	2.4	620	38.1	112	11.5	12.2	66.2	70.6	67	38.7	0.09	4.58	2.53	9.3	43	19.6	8	16.1	2.41	187	18.2	9.2	32.5	1.31	2.1	0.1	2.4
293	88	1	'2020-02-05 07:31:00'	'2020-02-04 21:51:29'	'2020-02-07 13:47:31'	1	63.9339	19.5	0	118	34.1	113	2.4	16.6	92.6	75.3	50	17.7	0	8.39	15.51	11.1	53.2	4.8	40	22.3	2.26	232	36	15.8	41.2	1.62	141.7	0.13	55.6
63	62	1	'2020-02-04 18:55:00'	'2020-02-04 13:27:50'	'2020-02-17 13:47:21'	0	312.325	14.7	0.4	30	34.7	202	8.4	11.9	71.8	69	82	4.3	0.01	6.64	1.96	9.6	40.4	19.4	40	23.8	2.17	314	20.3	10.1	34.3	1.13	81.8	0.19	101.1
81	45	2	'2020-01-31 07:06:00'	'2020-01-31 02:03:11'	'2020-02-17 12:39:26'	0	418.604	14.2	0	52	40	164	2.8	10.9	73.6	76.5	87	4.1	0	9.15	2.12	11.1	36.7	23.6	21	23.1	2.23	257	33.4	13	36.5	1.09	47.7	0.18	110.5
2	61	1	'2020-02-05 07:34:00'	'2020-02-04 21:39:03'	'2020-02-19 12:59:00'	0	351.333	14.3	0	33	35.3	290	3.2	12.1	89.2	70.5	87	6.1	0	5.91	6.65	10.4	39.8	7.5	77	21.7	2.26	738	27.5	11.9	35.2	1.09	27.4	0.3	81.3
79	30	2	'2020-01-31 19:13:00'	'2020-01-30 21:29:04'	'2020-02-09 19:44:37'	0	238.259	NaN	1.9	NaN	NaN	324	5.5	11.9	58.7	NaN	NaN	NaN	0.11	NaN	3.44	10.9	39.2	33.7	NaN	NaN	NaN	NaN	31.6	12.9	NaN	NaN	2.6	0.35	NaN
216	68	1	'2020-02-08 16:01:00'	'2020-02-08 11:16:59'	'2020-02-11 06:11:23'	1	66.9067	16.6	0	132	26.9	222	2.3	12.2	95.5	75.1	66	6.8	0.01	7.27	25.19	10.2	39.4	2	108	24.8	1.85	890	25.5	10.6	48.2	1.32	86.1	0.23	77.4
56	42	2	'2020-02-12 13:15:00'	'2020-02-11 15:14:07'	'2020-02-15 18:50:58'	0	99.6142	NaN	1.8	NaN	NaN	231	8.8	13.8	47	NaN	NaN	NaN	0.09	NaN	2.42	10.3	42.8	41.6	NaN	NaN	NaN	NaN	25.6	10.9	NaN	NaN	NaN	0.24	NaN
202	78	1	'2020-02-01 12:51:00'	'2020-02-01 11:37:50'	'2020-02-12 20:40:12'	1	273.039	13.6	0	62	33.3	129	4.5	11.9	88.9	70.5	96	16.9	0	9.06	3.36	10.3	41.3	6.6	52	19.4	2.03	721	26	10.7	37.2	1.03	102.1	0.13	28.5
217	51	1	'2020-02-14 18:05:00'	'2020-02-14 15:05:34'	'2020-02-18 12:46:11'	1	93.6769	16.7	0	89	34.6	330	7.5	15.7	90.2	78.3	64	7	0.01	10.42	32.12	11.9	49.3	2.1	41	28.7	2.22	454	39.5	16.2	43.7	1.34	183	0.39	120.3
1	73	1	'2020-01-31 01:09:00'	'2020-01-30 22:12:47'	'2020-02-17 12:40:09'	0	422.456	13.9	0.6	46	33.3	105	10.7	11.9	65.8	69.3	91	8.5	0.02	7.35	2.33	11.9	40.8	22.6	33	21.2	2.02	306	39.9	16.3	36	1.06	43.1	0.12	46.6
314	67	1	'2020-02-10 10:54:00'	'2020-02-10 01:25:46'	'2020-02-14 17:55:53'	1	112.502	19.8	0	130	26.9	68	4.1	12.1	93.1	60	49	12.7	0	19.62	10.39	12.3	40.6	2.7	16	20.6	1.99	807	41.9	14.8	33.1	1.65	61	0.08	70.2
39	39	2	'2020-02-10 18:16:00'	'2020-02-10 13:44:40'	'2020-02-15 18:33:16'	0	124.81	13.1	0	53	37.7	187	7.3	12	76.2	75.7	99	2.8	0	7.58	4.06	11.2	36.6	16.1	42	21.9	2.02	391	33.1	12.3	38	1	52.5	0.21	113.1
236	71	2	'2020-02-03 10:34:00'	'2020-02-01 23:58:30'	'2020-02-07 08:59:45'	1	129.021	13.4	0	47	27.9	149	3	12.6	86.9	61	99	8	0	5.66	8.83	11.8	41.5	10	58	23.4	2.14	432	38.5	14.2	33.1	1.01	119.1	0.18	68.2
77	52	1	'2020-01-31 09:42:00'	'2020-01-30 21:34:13'	'2020-02-14 14:34:12'	0	353	13.7	0.2	80	42.9	163	13.7	12.4	45.4	72.2	95	4.8	0.01	5.3	2.91	11.3	43	40.4	31	27.3	2.14	193	36.1	14.9	29.3	1.03	24.8	0.18	90.3
365	67	1	'2020-02-03 02:20:00'	'2020-02-01 20:12:25'	'2020-02-02 02:18:39'	1	6.10417	25.8	0	87	35.8	72	3.3	15.7	91.9	71.1	33	10.1	0	8.63	14.09	13.2	53	4.4	117	10.4	2.04	1867	47	17.3	35.3	2.3	48.7	0.1	66.8
256	80	1	'2020-02-12 12:56:00'	'2020-02-11 23:31:27'	'2020-02-20 11:32:32'	1	204.018	13.5	0.7	62	36.1	214	4.6	25.1	78.9	70	93	16.6	0.04	6.05	4.5	10.9	70.2	15.4	32	22.7	2.21	212	34.3	14	33.9	1.04	47.3	0.23	32.3
116	69	2	'2020-02-05 10:46:00'	'2020-02-05 02:21:27'	'2020-02-18 11:15:41'	0	320.904	16.3	0	83	25.8	115	5.4	12.5	76.9	61.7	68	4.2	0	9.78	1.43	11.2	38.7	17.7	40	22.9	1.96	348	34.1	12.7	35.9	1.29	98.9	0.13	92.2
182	59	2	'2020-02-14 18:32:00'	'2020-02-10 07:05:21'	'2020-02-15 17:27:49'	0	130.374	12.5	1.7	62	38.7	404	10.1	13.6	57.1	70.8	109	3.1	0.09	5.15	2.99	9.4	41.3	30.5	12	28.3	2.33	243	19.5	9.4	32.1	0.94	10.9	0.38	98.3
215	70	1	'2020-02-01 23:23:00'	'2020-02-01 20:23:46'	'2020-02-09 15:48:44'	1	187.416	16	0	51	30.3	152	1.8	11.4	95.8	61.6	70	6.6	0	9.09	8.73	11.3	37.8	2.3	55	21.9	2.17	491	34.8	12.5	31.3	1.26	200.3	0.17	87.4
28	26	1	'2020-02-04 21:02:00'	'2020-02-04 18:33:59'	'2020-02-20 12:43:45'	0	378.163	13.6	0	53	43.2	215	14.3	NaN	46.2	72.7	94	3.68	0	4.43	2.04	10.2	NaN	39.5	17	23.2	2.32	159	26.9	12.3	29.5	1.04	1.7	0.22	92.4
214	68	1	'2020-02-08 01:32:00'	'2020-02-07 20:13:16'	'2020-02-09 09:22:05'	1	37.1469	21.7	0	175	26.7	107	2	NaN	95.7	62.4	42	12.3	0	8.7	14.65	11.9	NaN	2.1	46	18.3	2.08	858	38.7	15	35.7	1.85	151	0.13	74.3
355	68	1	'2020-02-01 09:33:00'	'2020-02-01 00:06:16'	'2020-02-01 22:42:34'	1	22.605	16	0	104	33.1	158	6.4	12.4	82	66.5	70	7.3	0	8.36	5.63	12.4	41.6	11.5	95	21.7	1.95	1594	43	16.2	33.4	1.26	198.8	0.2	68.8
259	65	1	'2020-02-11 22:50:00'	'2020-02-11 14:44:22'	'2020-02-16 16:00:36'	1	121.271	12.6	0.2	67	29.4	161	8.4	11.5	64.7	63.1	108	5.1	0.01	13.51	3.39	10.1	34.9	26.7	46	21.3	1.94	469	24.3	10.7	33.7	0.95	97.8	0.16	97.7
125	32	1	'2020-02-02 16:10:00'	'2020-02-02 12:14:26'	'2020-02-18 10:25:55'	0	382.191	15.2	0.3	62	32.5	-1	5.4	12.6	70	66.9	77	3.4	0.01	5.96	2.71	NaN	37.9	24.3	63	26.2	2.01	597	NaN	NaN	34.4	1.19	54.1	NaN	95.7
93	67	2	'2020-02-01 05:08:00'	'2020-02-01 00:12:20'	'2020-02-20 11:54:50'	0	467.708	14	0	82	40.4	265	9.1	12.1	78	75.9	91	4	0	8.75	3.86	10.3	39.8	12.9	28	21.4	2.15	344	27.3	11.6	35.5	1.06	54	0.27	86.4
135	41	2	'2020-02-02 00:40:00'	'2020-02-01 19:44:09'	'2020-02-20 12:33:13'	0	448.818	15.7	0	50	38.6	294	9	14.3	73.3	73.5	72	2.3	0	5.59	3.93	10.8	43.1	17.7	22	25.3	2.04	262	29.2	11.5	34.9	1.23	13	0.32	110.3
32	34	1	'2020-01-30 09:55:00'	'2020-01-29 15:18:38'	'2020-02-20 13:20:06'	0	526.024	12.9	0	64	45	241	2.6	11.5	72.4	78.7	108	2.3	0	NaN	1.97	9.5	37.3	24.6	20	23.6	2.2	212	21	10.4	33.7	0.96	33.2	0.23	115.7
53	47	1	'2020-02-13 09:52:00'	'2020-02-11 22:34:11'	'2020-02-15 18:51:26'	0	92.2875	13.6	1.9	87	37.9	221	15	11.7	45	60.8	92	6.3	0.08	4.52	1.85	10	38.8	37.4	17	22.7	2.12	196	25.2	11.1	22.9	1.05	0.7	0.22	96.3
47	30	1	'2020-02-11 09:51:00'	'2020-02-11 05:29:32'	'2020-02-16 15:27:06'	0	129.959	13.3	1.2	70	46.3	233	9.3	12	56.5	74.3	96	5.2	0.08	4.91	3.8	9.9	34.9	32.6	24	23.3	2.34	207	24.2	10.8	28	1.02	1.1	0.23	105.4
101	49	1	'2020-02-03 10:37:00'	'2020-02-02 18:07:35'	'2020-03-01 16:57:13'	0	670.827	13	0.3	40	41.5	162	12.3	11.4	53.8	73.9	106	4.5	0.01	4.64	1.92	9.8	36.5	33.3	23	21.3	2.25	191	22.9	10.9	32.4	0.97	57.8	0.16	87.3
335	54	2	'2020-02-12 15:38:00'	'2020-02-11 23:32:05'	'2020-03-03 16:07:07'	1	496.584	NaN	NaN	NaN	NaN	NaN	NaN	NaN	NaN	NaN	NaN	NaN	NaN	NaN	NaN	NaN	NaN	NaN	NaN	NaN	NaN	NaN	NaN	NaN	NaN	NaN	210.9	NaN	NaN
110	49	1	'2020-02-05 11:17:00'	'2020-02-04 23:46:19'	'2020-02-17 10:20:16'	0	298.566	13.5	2.7	68	35.6	201	9.3	11.5	43.7	65.6	97	4.4	0.1	4.84	1.64	11	38.5	44	38	23.1	2.14	292	33	13.2	30	1.02	20	0.22	103
269	79	1	'2020-02-10 09:39:00'	'2020-02-10 04:10:24'	'2020-02-11 07:41:57'	1	27.5258	28.3	0	70	21.5	181	2.7	16.1	90.1	60.9	29	15.7	0	1	11.46	11.1	50.6	7.1	85	16.1	1.78	589	32.5	12.6	39.4	2.64	202.7	0.2	15.3
89	30	1	'2020-02-05 03:07:00'	'2020-02-04 23:05:25'	'2020-02-19 14:41:02'	0	351.594	14.2	0	50	37.6	149	6.5	15.7	75.4	77.1	87	5.7	0	6.1	3.36	NaN	33.4	17.9	23	21	2.04	268	NaN	NaN	39.5	1.09	52	NaN	92.2
251	74	1	'2020-02-08 19:43:00'	'2020-02-08 16:45:48'	'2020-02-17 08:43:50'	1	207.967	13.9	0	65	34.5	125	2.9	14.3	92.9	68.6	92	10.2	0	10.33	5.16	10.4	50	4	42	24.1	2.09	564	27.2	11.1	34.1	1.06	57.1	0.13	70.3
123	64	2	'2020-02-05 10:15:00'	'2020-02-05 01:02:28'	'2020-02-18 11:21:15'	0	322.313	12.9	0.7	77	35	325	7.2	11.9	71.1	61.4	107	4.7	0.04	7.56	3.82	9.8	39.6	20.8	17	22.6	2.14	238	22	10.3	26.4	0.97	5.2	0.32	99.2
67	66	2	'2020-01-28 20:58:00'	'2020-01-28 10:49:31'	'2020-02-16 12:21:21'	0	457.531	13.6	0	74	38.8	192	7.5	11.5	47.6	78.1	96	2.3	0	10.42	1.72	9.5	37.2	43.5	25	21.7	2.3	221	20.3	10	39.3	1.03	10.2	0.18	93.1
62	63	2	'2020-01-31 01:25:00'	'2020-01-30 19:24:51'	'2020-02-15 09:55:42'	0	374.514	NaN	0	NaN	NaN	180	7.8	11.6	49.9	NaN	NaN	NaN	0	NaN	1.66	9.3	36.8	42	NaN	NaN	NaN	NaN	19.3	9.8	NaN	NaN	10	0.17	NaN
313	91	1	'2020-02-10 01:03:59'	'2020-02-09 22:29:27'	'2020-02-14 15:34:41'	1	113.087	14.7	0	63	31.6	145	5.9	14.2	74.1	70.8	82	8	0	9.12	2.26	11.2	45.7	20	48	22.9	2.18	400	35.1	13.5	39.2	1.13	105.8	0.16	87.9
329	82	1	'2020-01-31 06:53:00'	'2020-01-30 17:51:25'	'2020-02-05 02:06:48'	1	128.256	13.8	0	68	34.2	103	2.1	12.3	87.4	71.4	93	9.2	0	5.83	6.69	10.8	42.9	10.4	76	19.4	2.12	455	30.4	11.8	37.2	1.05	225.9	0.11	45.5
324	70	1	'2020-02-13 07:03:59'	'2020-02-10 04:19:25'	'2020-02-16 09:32:05'	1	149.211	25.2	0	59	22.7	7	1.1	17.5	98.7	45.2	34	26.2	0	25.85	11.57	NaN	55.1	0	43	19.3	1.81	1205	NaN	NaN	22.5	2.25	61.2	NaN	44.7
235	63	2	'2020-02-02 13:42:00'	'2020-02-01 23:47:42'	'2020-02-06 19:48:44'	1	116.017	16.2	1.2	138	26	219	7.1	12	84.8	65.2	69	2.9	0.17	6.1	11.66	10.6	41.1	6.7	18	28	2.01	451	29.8	12.1	39.2	1.28	193.4	0.23	100.6
315	66	1	'2020-02-05 21:14:59'	'2020-02-05 13:35:55'	'2020-02-08 12:23:58'	1	70.8008	15.1	3.7	71	34.2	221	4	13.5	81	72.4	78	10.9	0.38	14.66	8.23	10.8	41.5	11.1	38	18	2.11	561	30.5	12.5	38.2	1.17	71.6	0.24	72.5
267	77	2	'2020-02-06 14:47:00'	'2020-02-06 08:36:04'	'2020-02-11 13:00:40'	1	124.41	17.4	0	230	27.5	149	4.5	13.4	93	65	60	21.5	0	16.43	18.84	10.4	44.5	2.4	76	20.6	2.08	775	28.6	11	37.5	1.4	155.1	0.16	43.7
265	81	2	'2020-02-17 22:33:00'	'2020-02-17 20:48:33'	'2020-02-17 22:50:31'	1	2.03278	NaN	NaN	NaN	NaN	NaN	NaN	NaN	NaN	NaN	NaN	NaN	NaN	NaN	NaN	NaN	NaN	NaN	NaN	NaN	NaN	NaN	NaN	NaN	NaN	NaN	NaN	NaN	NaN
223	82	1	'2020-02-01 05:08:00'	'2020-02-01 01:58:52'	'2020-02-11 09:24:21'	1	247.425	14.8	0.1	50	28.2	242	6.9	13.1	88.3	68.3	81	8.7	0.01	6	7.99	10.4	44.1	4.6	34	28.2	2.15	440	29.4	13	40.1	1.14	165.2	0.25	50.8
36	68	1	'2020-02-10 07:52:00'	'2020-02-10 01:23:38'	'2020-02-19 14:58:03'	0	229.574	13.7	1.8	83	32.2	290	11.7	10.8	73.6	66.4	91	3.3	0.11	7.64	4.42	9.8	35.8	12.7	41	21.8	2.02	269	22.5	10.2	34.2	1.06	32.3	0.28	95
190	32	2	'2020-01-14 18:51:00'	'2020-01-14 12:40:07'	'2020-02-18 16:46:01'	0	844.098	14	NaN	55	44.2	NaN	10	NaN	NaN	79.7	89	3.08	NaN	NaN	NaN	NaN	NaN	30	13	23.6	2.26	119	NaN	NaN	35.5	1.08	NaN	NaN	121
292	62	2	'2020-01-28 22:05:00'	'2020-01-28 10:47:07'	'2020-01-30 20:34:06'	1	57.7831	12.8	NaN	48	35.2	NaN	NaN	NaN	NaN	62.4	109	2.9	NaN	8.5	NaN	NaN	NaN	NaN	47	20.9	2.13	577	NaN	NaN	27.2	0.96	57.2	NaN	96.8
270	58	1	'2020-02-02 06:59:59'	'2020-02-01 16:10:13'	'2020-02-07 12:53:25'	1	140.72	NaN	NaN	NaN	NaN	NaN	NaN	NaN	NaN	NaN	NaN	NaN	NaN	NaN	NaN	NaN	NaN	NaN	NaN	NaN	NaN	NaN	NaN	NaN	NaN	NaN	NaN	NaN	NaN
276	73	1	'2020-02-13 08:40:00'	'2020-02-12 16:00:39'	'2020-02-15 12:15:18'	1	68.2442	16.2	0.6	60	31.4	241	5.8	12.5	89.3	61.2	67	4.5	0.09	5.8	13.19	9.3	39.6	4.2	81	23.9	2.02	457	20.3	10.4	29.8	1.3	96.9	0.22	81.4
83	55	2	'2020-02-03 19:10:00'	'2020-02-03 16:11:32'	'2020-02-20 12:34:22'	0	404.381	13.6	0	71	37.1	105	8.9	11.9	71.4	71.1	95	3.6	0	6.04	2.32	12	38.4	19.7	43	23.6	1.97	368	40.5	16.1	34	1.03	121.4	0.13	98.3
183	58	2	'2020-02-10 11:43:00'	'2020-02-09 22:59:53'	'2020-02-11 11:47:48'	0	36.7986	13.8	0.2	54	34.8	181	11.6	13.8	73.1	80.2	93	28.7	0.01	4.07	3.34	10.5	48.4	14.7	19	16.3	2.27	310	27.9	10.8	45.4	1.05	150.8	0.19	2.3
337	59	1	'2020-02-09 12:36:00'	'2020-02-09 02:06:57'	'2020-02-26 13:44:08'	1	419.619	13.5	0	48	38.2	124	9	12.9	72.4	70.1	97	9.2	0	5.66	3.3	11.1	45.3	18.6	34	21.2	2.37	351	32.1	12.4	31.9	1.02	60.6	0.14	38.3
61	44	1	'2020-02-05 02:11:00'	'2020-02-04 19:07:23'	'2020-02-19 12:46:01'	0	353.644	13.6	0	59	34.2	446	1.5	12.4	92.2	69.6	96	3.3	0	8.02	9.74	9.7	39.7	6.1	71	23	2.23	338	22.6	10.6	35.4	1.03	26.2	0.43	115.5
157	18	2	'2020-02-03 07:51:00'	'2020-02-02 20:27:24'	'2020-02-17 11:41:14'	0	351.231	14.6	0.7	69	37.9	-1	6.9	13.4	37.5	66.5	83	4.7	0.02	4.26	1.08	NaN	45	54.9	51	22.5	2.27	290	NaN	NaN	28.6	1.12	1.1	NaN	224
227	83	1	'2020-02-04 11:28:00'	'2020-02-04 02:17:43'	'2020-02-08 13:02:05'	1	106.739	14.5	0	69	24.1	225	4.2	12.1	87.1	68.5	84	8.2	0	12.38	8.14	11.5	39	8.6	59	23.5	2.02	297	36.7	14.5	44.4	1.12	155.2	0.26	79.3
9	38	2	'2020-01-29 11:02:00'	'2020-01-28 23:06:46'	'2020-02-18 16:46:01'	0	497.654	14	0	58	36.2	167	15	12.1	60.5	64.6	90	1.7	0	NaN	1.78	10.2	39.7	24.5	23	22.1	2.02	256	26.1	10.7	28.4	1.07	16.9	0.17	118.3
15	68	2	'2020-01-24 00:48:00'	'2020-01-23 21:04:56'	'2020-02-04 09:51:31'	0	276.776	13.7	1.5	67	39.5	314	6.8	NaN	58.4	66.3	93	4.47	0.11	5.88	4.36	9.3	NaN	32.6	21	22.1	2.2	171	18.5	9.5	26.8	1.05	0.5	0.29	89.3
338	60	1	'2020-02-03 00:41:00'	'2020-02-02 20:05:25'	'2020-02-13 19:06:26'	1	263.017	15.6	0	91	31.1	314	3.9	12	87.4	70.5	73	7.1	0	6.96	8	9.2	39.8	8.7	65	21.5	2.12	637	18.4	8.9	39.4	1.23	261.8	0.29	80.8
33	61	2	'2020-01-30 01:25:00'	'2020-01-29 21:10:42'	'2020-02-18 11:40:38'	0	470.499	NaN	0.8	78	30.6	272	5.5	12.4	77.3	64.3	NaN	2.6	0.04	7.13	4.12	9.2	41.3	16	37	23	1.98	392	18.4	10.1	33.7	NaN	35.5	0.25	93.8
312	74	1	'2020-02-10 13:11:00'	'2020-02-10 05:08:28'	'2020-02-19 11:55:57'	1	222.792	26.7	0	183	23.8	111	3.8	12.8	93	66.8	32	38.8	0.01	19.23	20.13	11.6	45.6	3	783	10	2.1	1867	37.6	14.8	43	2.41	NaN	0.13	14.4
163	42	2	'2020-02-02 00:41:00'	'2020-02-01 19:38:01'	'2020-02-20 12:31:53'	0	448.898	14	0.4	56	41.5	177	9	12.1	57	73.2	90	5.1	0.02	5.78	2.9	11	40	33.6	19	25.8	2.13	195	32.8	13.3	31.7	1.07	8.7	0.19	99.2
250	54	1	'2020-02-02 21:24:00'	'2020-02-02 18:51:55'	'2020-03-04 12:32:25'	1	737.675	15.6	0	47	35.2	248	6.5	14.1	79.7	66.6	74	5	0	8.87	3.94	10.6	41.5	13.6	45	21.6	2.08	347	29.1	12.3	31.4	1.22	161.2	0.26	73.2
246	57	1	'2020-02-10 11:45:00'	'2020-02-09 21:23:51'	'2020-02-18 19:18:10'	1	213.905	13.7	0	81	27.2	319	10.5	12.7	82.9	68.6	94	5.5	0	6.39	6.23	10.9	41.9	6.5	16	20.8	2.06	339	31.4	12.1	41.4	1.04	114.7	0.35	118.3
298	65	1	'2020-02-03 19:10:00'	'2020-02-03 10:18:33'	'2020-03-01 16:55:36'	1	654.617	17.2	0	73	35.8	209	6.4	13	90.7	72.4	61	24.1	0	7.01	19.69	10.8	42.4	2.7	23	22.1	2	591	32.2	13.5	36.6	1.39	55.9	0.23	45.1
248	69	1	'2020-02-11 08:06:00'	'2020-02-10 19:18:22'	'2020-02-20 21:50:22'	1	242.533	14	0	55	34	157	3.1	12	83.6	70	90	8.9	0	9.14	6.66	11.8	38.8	13	41	26.6	2.05	852	38.2	15.1	36	1.07	210.1	0.18	79
120	62	2	'2020-02-05 10:15:00'	'2020-02-05 02:26:08'	'2020-02-16 17:18:46'	0	278.877	14.5	0.6	61	33.7	231	10.4	11.9	80	70.2	84	6.1	0.03	12.59	4.3	10.4	38.3	8.8	126	24.8	2.19	433	27.9	12	36.5	1.12	42.3	0.24	89.4
211	61	2	'2020-02-05 16:54:00'	'2020-02-05 09:30:30'	'2020-02-06 20:52:32'	1	35.3672	14.9	0	45	29.5	156	4	12.3	86.8	62.2	80	4	0	6.94	4.83	10.1	38.3	9.2	75	21.4	2.02	877	26.2	11.9	32.7	1.15	264.5	0.16	94.3
332	75	1	'2020-02-09 07:23:00'	'2020-02-09 03:35:51'	'2020-02-12 01:28:22'	1	69.8756	24.4	0	140	31.8	44	4.7	13.7	89.6	65	36	13.8	0	11.31	12.01	11.8	46.6	5.4	178	12.8	1.91	1867	38	13.6	33.2	2.15	222.4	0.05	37.8
346	66	1	'2020-02-02 01:06:00'	'2020-02-01 21:44:02'	'2020-02-03 12:03:28'	1	38.3239	12.9	0	68	38.6	124	13.7	12.2	70.7	74.3	107	11.8	0	7.58	2.23	10.4	39.8	15.6	90	22	2.02	1160	26.8	10.8	35.7	0.96	53.4	0.13	73.4
68	32	1	'2020-02-05 18:38:00'	'2020-02-05 13:53:03'	'2020-02-18 10:43:39'	0	308.843	13.9	1.4	114	35.8	177	9.1	12.7	42.2	68.9	92	3.8	0.04	6.57	1.21	10.7	42	47	26	25.6	2.19	385	29.5	12.3	33.1	1.06	52.5	0.19	124.8
351	41	2	'2020-02-02 04:09:00'	'2020-02-01 23:36:13'	'2020-02-06 09:40:43'	1	106.075	19.5	0	99	29.1	124	2.6	13.7	91	56	50	5.4	0	5.79	12.1	11.4	42.7	6.2	34	22.9	1.98	801	38.8	15.8	26.9	1.62	51.3	0.14	107.9
273	88	2	'2020-02-11 02:57:00'	'2020-02-10 18:00:34'	'2020-02-18 13:20:10'	1	187.327	15	0	52	38.9	83	8.2	14.8	80.9	73.8	79	10.8	0	6.19	2.67	NaN	45.1	10.9	53	21.1	2.19	302	NaN	NaN	34.9	1.16	51.3	NaN	27
231	57	1	'2020-02-04 11:28:00'	'2020-02-04 01:07:06'	'2020-02-16 09:45:04'	1	296.633	14.8	0	100	26.9	102	5.6	13.2	90.8	61.5	80	8.4	0	7.29	8.3	12.4	45.5	3.5	92	19	2	871	42.6	17.3	34.6	1.15	26.2	0.13	74.3
210	73	2	'2020-02-05 02:12:00'	'2020-02-04 18:27:26'	'2020-02-19 14:50:36'	1	356.386	14.8	0.3	82	34.4	230	4.5	12.6	87.9	78.3	81	9.3	0.02	8.06	5.82	11	41.5	7.1	45	19.7	2.28	379	32.3	12.7	43.9	1.14	109.7	0.25	71.8
296	52	1	'2020-01-28 08:04:59'	'2020-01-28 00:17:37'	'2020-02-02 13:15:17'	1	132.961	13.2	0	43	36.4	113	11.5	12.4	67.9	60.7	102	4.7	0	16.14	2.37	11.3	37.2	20.6	22	24.5	2.18	246	35.5	13.6	24.3	0.99	100.5	0.13	111.4
113	59	1	'2020-02-05 10:15:00'	'2020-02-05 01:42:12'	'2020-02-17 13:04:56'	0	299.379	14.4	0	51	34.9	188	9.7	12.3	75.3	72.8	85	5.1	0	NaN	3.98	11.8	39.8	14.8	16	26.4	2.11	298	38.6	16	37.9	1.11	96.9	0.22	100.6
82	69	2	'2020-02-03 21:51:00'	'2020-02-03 19:04:15'	'2020-02-19 13:30:26'	0	378.436	13.9	0	49	33.5	145	8.2	11.9	83.9	66.2	92	3.1	0	8.61	5.33	9.8	40.8	7.9	17	23.3	2.06	205	22	10.4	32.7	1.06	53.4	0.14	70.3
374	33	1	'2020-02-04 00:56:00'	'2020-02-03 22:16:30'	'2020-02-08 10:47:24'	1	108.515	16.3	0	124	26.4	119	1.7	NaN	95.8	55.5	66	10.76	0	10.28	13.2	10.8	NaN	2.3	35	18.8	1.88	1385	30.1	12.4	29.1	1.31	196.8	0.13	113.3
176	29	2	'2020-01-30 12:12:00'	'2020-01-30 10:14:15'	'2020-02-10 14:29:51'	0	268.26	12.9	0	59	43.5	160	9.3	13.2	71.3	76.3	105	2.8	0	5.27	3.68	12.2	44.2	19.4	26	22	2.18	322	43.6	15.9	32.8	0.97	32.4	0.2	120.7
350	73	1	'2020-02-03 02:16:00'	'2020-02-01 16:06:06'	'2020-02-02 05:53:12'	1	13.785	16.4	0	56	29.1	135	2	12.6	94	67.8	67	12.9	0	8.34	10.58	12.3	42.7	3.8	40	15.7	1.99	739	43.2	15.2	38.7	1.3	247.5	0.17	48.9
325	74	2	'2020-02-10 09:11:00'	'2020-02-10 03:59:34'	'2020-02-14 16:31:25'	1	108.531	15.1	0.1	67	33	99	5.6	12.4	86.8	70.5	78	4.6	0.01	6.8	9.9	12.7	39.5	7.1	26	25.3	2.08	436	45	17.2	37.5	1.17	72.7	0.13	92.5
169	43	2	'2020-01-21 17:47:00'	'2020-01-21 12:42:33'	'2020-02-19 17:27:54'	0	700.756	12.9	0	59	41.7	234	15.2	NaN	28.9	71.4	107	4.4	0	6.23	0.67	10.2	NaN	55	21	21	2.09	176	24	10.1	29.7	0.96	0.4	0.24	106.4
353	76	1	'2020-02-10 10:48:59'	'2020-02-10 02:38:26'	'2020-02-11 04:58:28'	1	26.3339	13.7	0	159	30.1	41	2.6	14.4	95.1	64.7	94	11.3	0	9.08	14.79	NaN	52.2	2.2	38	17.5	2.09	704	NaN	NaN	34.6	1.04	120.6	NaN	85.6
330	80	1	'2020-02-05 10:16:00'	'2020-02-05 02:23:02'	'2020-02-06 12:09:34'	1	33.7753	16.6	0	123	24.2	361.5	4.75	12.55	89.95	57.6	65	12.4	0	10.92	17.29	10.15	44.15	5.15	24	15	1.96	261	24.9	10.65	33.4	1.33	200	0.365	29.2
21	39	1	'2020-01-23 14:31:00'	'2020-01-23 11:12:07'	'2020-02-07 15:22:41'	0	364.176	13	0.5	55	42.5	175	8.4	12.2	70.8	72.8	104	4.6	0.02	7.82	3.04	11.2	40.5	20.3	19	21.7	2.18	208	35.1	14.1	30.3	0.98	24.2	0.2	107.5
372	79	1	'2020-02-06 02:23:00'	'2020-02-05 17:52:06'	'2020-02-16 10:45:40'	1	256.893	17.4	0.2	136	19.6	120	4.9	15.4	93.2	53.8	60	26.8	0.03	8.48	12.49	12.6	53.1	1.6	31	18.4	1.9	276	44.5	15.6	34.2	1.4	320	0.15	13.7
279	70	1	'2020-02-12 22:10:00'	'2020-02-11 19:26:29'	'2020-02-16 16:02:31'	1	116.601	19.3	0.3	96	30.4	46	4.2	14.7	90	57.3	50	14.2	0.07	6.82	18.04	12.7	41.2	5.4	36	21.7	1.97	901	46.6	21.4	26.9	1.63	139.7	0.06	58.9
