# Supplementary material for: An Artificial Intelligence Model to Predict the Mortality of COVID-19 Patients at Hospital Admission Time Using Routine Blood Samples: Development and Validation of an Ensemble Model
Source: J Med Internet Res. 2020 Dec 23;22(12):e25442. doi: 10.2196/25442 (PMC7759509; doi:10.2196/25442)
Supplement: Multimedia Appendix 2 [file jmir_v22i12e25442_app2.xlsx]

## Sheet: Sheet1
Hospital	id	age	gender	re_date	adm_time	dis_time	label	interval (hour)	PT (Prothrombin time)	Eosinophils	ALP (Alkaline phosphatase)	Albumin	Platelet count	Monocytes	RDW (Red blood cell distribution width)	Neutrophils	Total protein	Prothrombin activity	Urea	Eosinophil count	Glucose	Neutrophils count	Mean platelet volume	RDW (RBC distribution width) SD (standard deviation)	Lymphocyte	AST (Aspartate aminotransferase)	HCO3- (bicarbonate)	Calcium	LDH (Lactate dehydrogenase)	Platelet large cell ratio	PLT distribution width	Globulin	INR (International standard ratio)	hs-CRP (Hypersensitive c-reactive protein)	Thrombocytocrit	eGFR (Estimated glomerular filtration rate)
JNU	1	65	1	'2020-03-03 00:19:00'	'2020-03-02 21:59:00'	'2020-03-30 11:00:00'	0	661.017	14.6	0.5	82	35	214	9.4	12.3	74.8	63.6	68.1	11.9	0.04	NaN	6.43	10	NaN	15.1	48	21.6	7.7	1068	NaN	12	28	1.25	NaN	0.21	96.416
JNU	2	61	2	'2020-02-29 20:30:00'	'2020-02-29 16:40:00'	'2020-03-05 16:00:00'	0	119.333	NaN	0.2	108	44	178	15.3	13	50.6	81	NaN	24.6	0.01	NaN	2.93	11.6	NaN	33.7	40	25.8	NaN	553	NaN	13.7	37	NaN	NaN	0.2	95.821
JNU	3	62	1	'2020-02-28 19:23:00'	'2020-02-28 15:40:00'	'2020-03-04 16:00:00'	0	120.333	NaN	0.8	95	42	399	7	13.1	66.1	70	NaN	9.9	0.07	15.3	5.49	10.5	NaN	25.9	16	21.8	NaN	645	NaN	12.1	28	NaN	NaN	0.42	82.288
JNU	4	20	1	'2020-03-02 03:45:00'	'2020-03-02 02:40:00'	'2020-03-09 01:00:00'	0	166.333	NaN	0.2	109	46	405	7.2	12.5	81	78	NaN	14.7	0.03	11.7	10.21	10.2	NaN	11.4	28	26	NaN	431	NaN	11.4	32	NaN	NaN	0.41	113.375
JNU	5	48	2	'2020-03-02 03:43:00'	'2020-03-02 02:40:00'	'2020-03-11 15:00:00'	0	228.333	NaN	0.8	157	44	227	19.1	12.9	65.3	77	NaN	9.9	0.04	NaN	3.4	11	NaN	14.6	26	23.7	NaN	359	NaN	11.6	33	NaN	NaN	0.25	103.436
JNU	6	71	2	'2020-02-29 23:12:00'	'2020-02-29 20:00:00'	'2020-03-14 11:00:00'	0	327	NaN	0	38	36	161	4.2	13.4	76.4	65	NaN	12.6	0	NaN	3.06	11	NaN	19.4	14	NaN	NaN	558	NaN	12.5	29	NaN	NaN	0.18	98.023
JNU	7	25	2	'2020-02-28 16:08:00'	'2020-02-28 15:00:00'	'2020-04-03 11:00:00'	0	836	NaN	0.5	44	45	163	21	13.3	60.5	73	NaN	10.4	0.02	9.4	2.42	10.6	NaN	18	16	21.9	NaN	418	NaN	12.3	28	NaN	NaN	0.17	98.696
JNU	8	29	1	'2020-02-21 09:57:00'	'2020-02-21 08:30:00'	'2020-02-29 10:00:00'	0	193.5	NaN	0.2	96	49	229	15.2	11.9	60.8	74	NaN	10.3	0.01	10.7	3.59	10.6	NaN	23.5	34	24.9	NaN	351	NaN	11.8	25	NaN	NaN	0.24	103.745
JNU	9	30	1	'2020-02-21 13:15:00'	'2020-02-21 11:30:00'	'2020-03-08 10:30:00'	0	383	NaN	0.2	83	47	204	24.9	12.7	51.6	78	NaN	13.7	0.01	8.3	2.99	10.8	NaN	23.1	20	25.3	NaN	375	NaN	13.1	31	NaN	NaN	0.22	85.755
JNU	10	20	2	'2020-02-05 13:24:00'	'2020-02-05 12:40:00'	'2020-02-19 09:00:00'	0	332.333	NaN	0.3	77	49	359	4.7	12.5	59.3	86	NaN	8.8	0.03	13.8	6.4	9.6	NaN	35.5	51	22.5	NaN	714	NaN	10.9	37	NaN	NaN	0.35	135.841
JNU	11	42	2	'2020-02-03 21:46:00'	'2020-02-03 19:00:00'	'2020-02-19 09:00:00'	0	374	NaN	1.1	72	38	731	7.1	14.6	61.8	69	101.6	8.5	0.05	10.6	2.84	9.5	NaN	30	31	22.1	NaN	731	NaN	9.7	27	NaN	NaN	0.23	170.127
JNU	12	32	1	'2020-02-22 23:07:00'	'2020-02-22 22:00:00'	'2020-03-11 13:30:00'	0	423.5	NaN	2	67	47	208	8.6	12	68.8	78	NaN	17.5	0.11	8.5	3.82	11.2	NaN	20.1	18	26.8	NaN	329	NaN	12.7	31	NaN	NaN	0.23	113.666
JNU	13	75	1	'2020-03-11 17:12:00'	'2020-03-11 15:30:00'	'2020-03-19 10:00:00'	0	186.5	NaN	0.8	110	41	202	9.7	13.6	65.2	83	NaN	15.9	0.8	6	4.11	10.8	NaN	24.1	29	25.7	NaN	493	NaN	13.3	42	NaN	NaN	0.22	73.279
JNU	14	83	1	'2020-03-10 23:32:00'	'2020-03-10 21:50:00'	'2020-03-21 12:00:00'	0	254.167	NaN	0.1	166	32	275	14.7	12.9	72.3	72	NaN	22.7	0.01	17.7	7.09	10	NaN	12.7	34	19	NaN	819	NaN	10.6	40	NaN	NaN	0.27	38.423
JNU	15	76	1	'2020-03-14 02:27:00'	'2020-03-13 23:55:00'	'2020-04-03 14:00:00'	0	494.083	NaN	0.5	75	32	385	10.6	12.3	63.8	79	NaN	13.4	0.22	9.7	6.38	9.2	NaN	22.2	106	24.2	NaN	597	NaN	9.9	37	NaN	NaN	0.35	82.263
JNU	16	69	1	'2020-03-14 02:29:00'	'2020-03-14 00:05:00'	'2020-03-21 14:00:00'	0	181.917	NaN	1.9	171	41	381	10.5	12.5	61.1	79	NaN	10.8	0.12	6.9	3.85	10.7	NaN	25.7	18	22.2	NaN	659	NaN	13	38	NaN	NaN	0.37	73.46
JNU	17	59	2	'2020-03-17 16:51:00'	'2020-03-17 14:30:00'	'2020-03-28 11:00:00'	0	260.5	NaN	0.4	110	36	101	4.3	12.8	78.8	66	NaN	16.2	0.01	17.9	2.29	10.1	NaN	16.3	77	26.2	NaN	876	NaN	17.3	30	NaN	NaN	0.1	139.039
JNU	18	64	1	'2020-03-18 09:17:00'	'2020-03-19 17:00:00'	'2020-04-10 17:00:00'	0	528	NaN	0.8	99	43	165	18	12.9	48.5	71	NaN	12.5	0.03	NaN	1.84	11.2	NaN	32.4	37	NaN	NaN	363	NaN	14.4	28	NaN	16	0.18	62.762
JNU	19	22	1	'2020-03-26 22:42:00'	'2020-03-26 21:45:00'	'2020-04-22 10:10:00'	0	636.417	NaN	0.2	46	46	181	17.1	12.7	55.1	77	NaN	9.8	0.01	8.8	2.7	10.6	NaN	27.4	9	27.1	NaN	303	NaN	12.3	31	NaN	3	0.19	117.714
JNU	20	72	2	'2020-03-28 21:34:00'	'2020-03-28 19:40:00'	'2020-04-03 14:00:00'	0	138.333	NaN	0.2	79	38	187	7.2	12	65.7	68	NaN	5	0.01	11.5	2.69	10.4	NaN	26.7	8	27.4	NaN	465	NaN	12	30	NaN	NaN	0.19	166.649
JNU	21	91	2	'2020-03-31 02:35:00'	'2020-03-31 01:10:00'	'2020-04-18 14:00:00'	0	444.833	NaN	1.7	88	42	162	9.9	12.6	23.9	69	NaN	14.9	0.07	12.1	0.98	10.9	NaN	64.3	15	23	NaN	507	NaN	13	27	NaN	NaN	0.18	95.542
JNU	22	22	1	'2020-04-14 18:35:00'	'2020-04-14 18:00:00'	'2020-04-22 15:00:00'	0	189	NaN	1.4	77	48	194	9.4	11.7	63.8	79	NaN	5.3	0.1	8.4	4.53	10.9	NaN	24.8	11	28.7	NaN	331	NaN	12.1	31	NaN	NaN	0.21	134.354
JNU	23	81	2	'2020-03-02 20:24:00'	'2020-03-02 18:50:00'	'2020-03-11 15:00:00'	0	212.167	NaN	3.2	110	43	221	16.9	13.1	55	68	NaN	16	0.19	10.3	3.25	10.3	NaN	24.6	11	27.7	NaN	326	NaN	11.6	25	NaN	NaN	0.23	87.482
JNU	24	62	1	'2020-04-16 21:39:00'	'2020-04-16 20:00:00'	'2020-05-01 12:00:00'	0	352	NaN	0.2	104	33	149	4.5	13	83.3	66	NaN	21.7	0.01	15.6	3.92	11	NaN	11.6	221	22.9	NaN	1699	NaN	12.7	33	NaN	NaN	0.16	87.75
JNU	25	41	1	'2020-04-24 20:10:00'	'2020-04-24 18:30:00'	'2020-05-18 18:00:00'	0	575.5	NaN	0.2	57	40	157	4.6	11.8	78.2	64	NaN	11.3	0.01	11.4	4.07	11.1	NaN	16.8	95	29.2	NaN	618	NaN	13.1	24	NaN	NaN	0.17	108.089
JNU	26	22	2	'2020-05-12 18:53:00'	'2020-05-12 17:40:00'	'2020-05-20 20:00:00'	0	194.333	12.3	2.3	94	49	212	6.6	12.3	53.4	82	86.1	9	0.015	NaN	3.46	10.9	NaN	37.4	17	27.2	9.9	NaN	NaN	13.3	33	1.08	NaN	0.23	111.989
JNU	27	27	2	'2020-05-29 20:16:00'	'2020-05-29 18:30:00'	'2020-06-14 20:00:00'	0	385.5	11.9	2.4	44	44	266	6.7	12.2	64.4	77	91.5	10.2	0.018	NaN	4.77	11.3	NaN	26.4	NaN	26.1	9.8	NaN	NaN	14.1	33	1.04	NaN	0.3	148.001
JNU	28	23	1	'2020-06-20 22:13:00'	'2020-06-20 21:30:00'	'2020-07-04 10:00:00'	0	324.5	NaN	1	56	49	171	7.8	12.6	61.2	79	NaN	10.8	0.05	11.4	3.15	9.9	NaN	29.8	18	25.4	NaN	321	NaN	11.2	30	NaN	NaN	0.17	101.952
JNU	29	77	2	'2020-06-29 16:51:00'	'2020-06-29 15:30:00'	2020-07-18 11:00:00'	0	451.5	14.2	0.7	59	37	288	13.2	14.6	64.5	70	65.8	29	0.05	15.1	4.84	9.5	NaN	21.3	22	NaN	10	629	NaN	9.4	33	1.25	NaN	0.27	26.108
JNU	30	61	1	'2020-03-03 21:42:00'	'2020-03-03 21:00:00'	'2020-03-18 15:00:00'	0	354	13	0	105	34	221	4.6	13.5	85.3	66	104	24.3	0	NaN	6.14	10.1	NaN	10	223	19.5	8.2	1259	NaN	11.7	32	0.98	NaN	0.22	89.209
JNU	31	57	2	'2020-03-04 21:49:00'	'2020-03-04 20:40:00'	'2020-03-16 11:30:00'	0	278.833	NaN	0.2	76	42	167	3.7	12.6	76	70	NaN	14.1	0.01	NaN	4.1	10.9	NaN	19.9	19	25.4	9.2	710	NaN	14.8	28	NaN	NaN	0.18	103.413
JNU	32	62	1	'2020-03-17 10:34:00'	'2020-03-17 07:30:00'	'2020-04-14 13:00:00'	0	677.5	NaN	0.2	70	37	323	16.5	12.5	63.3	68	NaN	11.2	0.01	NaN	3.48	7.6	NaN	19.7	29	25	7.9	846	NaN	16	31	NaN	NaN	0.25	118.159
JNU	33	61	2	'2020-03-25 17:36:00'	'2020-03-25 15:25:00'	'2020-04-10 13:00:00'	0	381.583	NaN	0.1	52	37	131	3.5	13	73.2	63	NaN	11.6	0	NaN	2.49	10.6	NaN	22.8	22	22.8	8.3	758	NaN	17.2	26	NaN	NaN	0.14	94.338
JNU	34	65	1	'2020-06-27 19:49:00'	'2020-06-27 18:00:00'	2020-07-23 10:30:00'	0	616.5	12.9	2.5	78	40	321	3	20.8	81.9	60	101	18.6	0.0001	NaN	0.3	7.6	NaN	11.8	24	22.2	8.4	355	NaN	16.7	20	0.99	NaN	0.24	92.982
JNU	35	29	2	'2020-03-04 19:44:00'	'2020-03-04 17:00:00'	'2020-03-20 14:00:00'	0	381	NaN	0.8	43	44	197	5.7	12.7	68.8	68	NaN	8.2	0.088	7.9	7.568	10.1	NaN	24.6	15	NaN	NaN	316	NaN	11.4	NaN	NaN	1	0.2	128.9
JNU	36	28	2	'2020-03-04 19:57:00'	'2020-03-04 17:10:00'	'2020-03-18 11:00:00'	0	329.833	NaN	0.5	50	45	209	7.9	14.4	62.5	71	NaN	7.9	0.0415	8	5.1875	10.1	NaN	28.9	16	NaN	NaN	297	NaN	11.4	NaN	NaN	1	0.21	119
JNU	37	54	2	'2020-03-04 19:44:00'	'2020-03-04 17:00:00'	'2020-03-24 21:50:00'	0	484.833	NaN	1	64	39	203	7.8	12.7	73.3	69	NaN	7.6	0.11	11.1	8.063	11.2	NaN	17.7	17	NaN	NaN	395	NaN	13.6	NaN	NaN	485	0.23	110.5
JNU	38	8	2	'2020-03-04 19:57:00'	'2020-03-04 16:30:00'	2020-03-11 11:00:00'	0	162.5	NaN	0.7	213	47	329	4	12.2	64.8	75	NaN	11.5	0.0539	8.4	4.9896	10	NaN	30.4	24	NaN	NaN	412	NaN	11.9	NaN	NaN	1	0.33	169.7
JNU	39	12	1	'2020-03-04 19:57:00'	'2020-03-04 16:30:00'	'2020-03-11 11:00:00'	0	162.5	NaN	1	219	44	284	3.8	12	63.1	71	NaN	9.4	0.087	8.9	5.4897	9.2	NaN	31.8	24	NaN	NaN	414	NaN	10	NaN	NaN	3	0.26	194.3
JNU	40	48	1	'2020-03-04 19:57:00'	'2020-03-04 16:30:00'	'2020-03-11 11:00:00'	0	162.5	NaN	0.4	26	45	293	7.5	12.2	61.8	69	NaN	10.8	0.0224	11.5	3.4608	10.4	NaN	30.3	18	NaN	NaN	360	NaN	11.9	NaN	NaN	4	0.31	76.2
JNU	41	45	2	'2020-03-04 19:57:00'	'2020-03-04 16:30:00'	'2020-03-11 11:00:00'	0	162.5	NaN	0	41	41	109	9.4	12.4	68.6	67	NaN	8.2	0	15	1.7836	10.1	NaN	22	21	NaN	NaN	305	NaN	10.9	NaN	NaN	57	0.11	104.1
JNU	42	56	1	'2020-03-03 22:51:00'	'2020-03-03 21:25:00'	'2020-03-29 10:00:00'	0	612.583	NaN	0.2	52	38	136	8	14	69.4	68	NaN	14.1	0.0118	13.6	4.0946	11.5	NaN	22.2	35	NaN	NaN	484	NaN	15	NaN	NaN	625	0.16	83
JNU	43	43	2	'2020-03-07 18:47:00'	'2020-03-07 15:40:00'	'2020-03-27 14:00:00'	0	478.333	NaN	0.2	61	44	299	2.8	13	83.3	71	NaN	11.1	0.0254	10.9	10.5791	10	NaN	13.6	19	NaN	NaN	312	NaN	11.7	NaN	NaN	16	0.3	97.7
JNU	44	10	2	'2020-03-07 18:47:00'	'2020-03-07 15:40:00'	'2020-03-22 14:00:00'	0	358.333	NaN	1.6	270	50	283	5	12.3	63.7	75	NaN	10.7	0.1488	8.3	5.9241	9.9	NaN	29.6	25	NaN	NaN	401	NaN	11.8	NaN	NaN	2	0.28	169.3
JNU	45	30	1	'2020-03-07 18:47:00'	'2020-03-07 16:30:00'	'2020-03-24 14:00:00'	0	405.5	NaN	0.2	71	47	384	7.9	13.3	61.7	77	NaN	12.7	0.017	10.5	5.2445	8.4	NaN	30.1	25	NaN	NaN	376	NaN	9.2	NaN	NaN	22	0.32	86.7
JNU	46	23	2	'2020-03-07 18:47:00'	'2020-03-07 16:25:00'	'2020-03-24 14:00:00'	0	405.583	NaN	0.8	64	45	321	7.3	12.6	61.1	74	NaN	10.3	0.0616	8.4	4.7047	9.5	NaN	30.5	20	NaN	NaN	401	NaN	10.9	NaN	NaN	2	0.31	113
JNU	48	29	2	'2020-03-13 08:54:00'	'2020-03-07 10:15:00'	'2020-03-19 12:00:00'	0	289.75	NaN	3	48	40	240	5.2	14.1	65.3	65	NaN	9.2	0.132	NaN	2.8732	10.2	NaN	26	19	NaN	NaN	287	NaN	11.9	NaN	NaN	2	0.24	107.8
JNU	49	47	2	'2020-03-07 18:47:00'	'2020-03-07 15:30:00'	'2020-03-27 11:00:00'	0	475.5	NaN	2.8	62	42	307	8.4	12.8	56.9	68	NaN	11.7	0.1708	9.4	3.4709	9.7	NaN	31.7	18	NaN	NaN	484	NaN	11.2	NaN	NaN	12	0.3	89.7
JNU	50	53	1	'2020-03-07 18:47:00'	'2020-03-07 15:00:00'	'2020-03-30 14:00:00'	0	551	NaN	2.9	119	46	239	7	12.5	49.9	75	NaN	10.5	0.1508	10.7	2.5948	9.7	NaN	39.8	29	NaN	NaN	413	NaN	11.1	NaN	NaN	79	0.23	98.3
JNU	51	18	2	'2020-03-07 18:47:00'	'2020-03-07 15:30:00'	'2020-03-18 11:00:00'	0	259.5	NaN	1.7	85	45	294	8.1	12.5	44.5	70	NaN	7.6	0.1309	9.7	3.4265	10.5	NaN	45.4	31	NaN	NaN	466	NaN	12.3	NaN	NaN	2	0.31	127.7
JNU	52	20	2	'2020-03-07 18:47:00'	'2020-03-07 15:30:00'	'2020-03-27 11:00:00'	0	475.5	NaN	4.2	64	46	231	14.5	12.7	37.8	72	NaN	8.6	0.21	10.2	1.89	10.7	NaN	42.9	21	NaN	NaN	360	NaN	13.3	NaN	NaN	4	0.25	147.1
JNU	54	36	2	'2020-03-07 18:21:00'	'2020-03-07 15:45:00'	'2020-03-25 11:00:00'	0	427.25	NaN	0.2	51	49	327	5.5	12.3	58.6	74	NaN	11.8	0.0104	10.2	3.0472	9.3	NaN	35.7	18	NaN	NaN	359	NaN	10.1	NaN	NaN	2	0.31	97.9
JNU	55	59	1	'2020-03-07 18:22:00'	'2020-03-07 15:15:00'	'2020-04-09 11:00:00'	0	787.75	NaN	1.2	59	44	162	7.1	12	65	67	NaN	15.7	0.0624	23.5	3.38	11.1	NaN	26.7	20	NaN	NaN	403	NaN	13.3	NaN	NaN	3	0.18	78.6
JNU	56	56	2	'2020-03-07 18:21:00'	'2020-03-07 15:15:00'	'2020-03-23 11:00:00'	0	379.75	NaN	0	58	41	144	8.4	12.6	54.2	67	NaN	14.1	0	12.3	1.9512	10.9	NaN	37.1	36	NaN	NaN	439	NaN	12.9	NaN	NaN	1	0.16	82.5
JNU	57	24	2	'2020-03-07 11:32:00'	'2020-03-09 00:40:00'	'2020-03-19 11:00:00'	0	250.333	NaN	1.9	49	46	297	6.2	14.2	64.9	76	NaN	7.5	0.2033	14.6	6.9443	9.5	NaN	26.8	21	NaN	NaN	527	NaN	10.2	NaN	NaN	2	0.28	118.3
JNU	59	64	1	'2020-03-13 18:36:00'	'2020-03-13 16:10:00'	'2020-03-26 14:00:00'	0	309.833	NaN	2.2	126	45	307	12.4	12.9	34.4	83	NaN	17.5	0.099	NaN	1.548	9.2	NaN	50.8	37	NaN	NaN	356	NaN	9.7	NaN	NaN	12	0.28	73.5
JNU	60	63	2	'2020-03-13 18:36:00'	'2020-03-13 15:55:00'	'2020-03-20 14:00:00'	0	166.083	NaN	0.7	69	37	358	0.2	12.4	47.1	67	NaN	16.6	0.0315	NaN	2.1195	8.8	NaN	51.8	45	NaN	NaN	447	NaN	9.4	NaN	NaN	93	0.32	81.8
JNU	61	20	2	'2020-03-13 18:36:00'	'2020-03-13 16:10:00'	'2020-03-19 14:30:00'	0	142.333	NaN	1.1	71	47	299	2.8	12.4	48.9	73	NaN	10.1	0.0671	NaN	2.9829	11.1	NaN	46.7	19	NaN	NaN	309	NaN	14.1	NaN	NaN	1	0.33	95.6
JNU	62	79	2	'2020-03-13 18:36:00'	'2020-03-13 16:25:00'	'2020-03-23 11:00:00'	0	234.583	NaN	3.9	181	38	227	9.4	13.8	56.5	58	NaN	13	0.2106	13.5	3.051	11.1	NaN	30	72	NaN	NaN	385	NaN	12.6	NaN	NaN	33	0.25	69.2
JNU	63	55	2	'2020-03-13 18:36:00'	'2020-03-13 16:20:00'	'2020-04-10 13:00:00'	0	668.667	NaN	1.3	69	42	390	4.2	14.6	72	72	NaN	12.4	0.1196	13.5	6.624	10.1	NaN	22.3	26	NaN	NaN	449	NaN	11.9	NaN	NaN	161	0.39	77
JNU	64	73	2	'2020-03-13 18:36:00'	'2020-03-13 16:10:00'	'2020-03-18 11:00:00'	0	114.833	NaN	0.8	72	41	281	7.6	12.7	55.5	66	NaN	10.8	0.0392	12.7	2.7195	9	NaN	35.9	19	NaN	NaN	367	NaN	9.5	NaN	NaN	5	0.25	86.5
JNU	65	47	2	'2020-03-13 18:36:00'	'2020-03-13 16:00:00'	'2020-04-12 10:00:00'	0	714	NaN	0.6	63	41	188	7.6	16	56.5	64	NaN	10	0.0204	8.3	1.921	12.3	NaN	35	22	NaN	NaN	448	NaN	15.5	NaN	NaN	51	0.23	78
JNU	66	15	1	'2020-03-13 18:36:00'	'2020-03-13 16:10:00'	'2020-04-12 10:00:00'	0	713.833	NaN	1.9	143	48	206	8.8	12.2	45.4	70	NaN	11.1	0.0703	8.1	1.6798	10.1	NaN	43.6	24	NaN	NaN	321	NaN	12.4	NaN	NaN	10	0.21	103.4
JNU	67	5	2	'2020-03-13 16:58:00'	'2020-03-13 15:35:00'	'2020-03-25 14:00:00'	0	286.417	NaN	4.5	282	47	418	5.9	12.7	37	68	NaN	9.2	0.405	NaN	3.33	9.4	NaN	52.3	28	NaN	NaN	587	NaN	10.4	NaN	NaN	4	0.39	199.2
JNU	68	3	1	'2020-03-13 16:58:00'	'2020-03-13 15:35:00'	'2020-03-25 14:00:00'	0	286.417	NaN	1.7	303	45	417	6.6	13.7	29.4	70	NaN	12.5	0.1377	NaN	2.3814	8.9	NaN	62.1	33	NaN	NaN	745	NaN	9.6	NaN	NaN	4	0.37	311.6
JNU	69	36	2	'2020-03-13 16:58:00'	'2020-03-13 15:35:00'	'2020-03-25 14:00:00'	0	286.417	NaN	1.9	63	45	324	5.3	14.9	73.7	73	NaN	11.5	0.1653	NaN	6.4119	10	NaN	19	21	NaN	NaN	397	NaN	11.6	NaN	NaN	8	0.32	83.6
JNU	70	43	2	'2020-03-15 10:12:00'	'2020-03-14 23:25:00'	'2020-04-10 10:00:00'	0	634.583	NaN	1	66	42	247	6	13.1	39.6	65	NaN	10.3	0.039	NaN	1.5444	10.2	NaN	53.1	21	NaN	NaN	371	NaN	11.7	NaN	NaN	1	0.25	73
JNU	71	24	2	'2020-03-31 20:30:00'	'2020-03-31 18:10:00'	'2020-04-20 10:00:00'	0	471.833	NaN	0.4	69	41	225	15.6	12.4	52.4	72	NaN	9.2	0.0224	8.7	2.9344	10.2	NaN	31.4	21	NaN	NaN	277	NaN	13	NaN	NaN	13	0.23	80
JNU	72	20	2	'2020-03-31 20:08:00'	'2020-03-31 19:35:00'	'2020-04-11 11:00:00'	0	255.417	NaN	0.7	49	42	319	6.3	12.1	59.4	74	NaN	14.3	0.0581	16.5	4.9302	9.8	NaN	33.5	40	NaN	NaN	466	NaN	11.3	NaN	NaN	45	0.31	92.8
JNU	73	8	2	'2020-04-01 11:23:00'	'2020-03-31 19:40:00'	'2020-04-13 14:00:00'	0	306.333	NaN	3.1	458	46	413	5.4	12.8	47.7	74	NaN	14.2	0.248	NaN	3.816	9.7	NaN	43.4	27	NaN	NaN	469	NaN	10	NaN	NaN	15	0.4	166
JNU	74	42	2	'2020-03-31 21:14:00'	'2020-03-31 20:05:00'	'2020-04-13 14:00:00'	0	305.917	NaN	0	54	45	146	10.5	13.9	52.7	75	NaN	7.4	0	NaN	1.6864	9.9	NaN	36.5	36	NaN	NaN	423	NaN	11.9	NaN	NaN	21	0.14	100
JNU	75	29	2	'2020-04-01 11:23:00'	'2020-03-31 21:55:00'	'2020-04-24 00:00:00'	0	554.083	NaN	0.7	118	44	262	4	12.8	71.4	77	NaN	11.9	0.056	11.4	5.712	11.1	NaN	23.8	26	NaN	NaN	354	NaN	12.7	NaN	NaN	23	0.29	91.4
JNU	76	17	1	'2020-04-02 11:48:00'	'2020-04-01 23:53:00'	'2020-04-29 09:00:00'	0	657.117	NaN	1.8	75	46	248	4.6	12.3	54.4	72	NaN	9.2	0.09	9.9	2.72	9	NaN	39	17	NaN	NaN	279	NaN	9.6	NaN	NaN	3	0.22	88
JNU	77	37	1	'2020-04-03 11:32:00'	'2020-04-02 22:35:00'	'2020-04-10 14:30:00'	0	183.917	NaN	2.1	55	46	233	8.2	12.6	44.1	74	NaN	14.2	0.1176	NaN	2.4696	10.3	NaN	45.4	23	NaN	NaN	370	NaN	12.8	NaN	NaN	1	0.24	68
JNU	78	22	1	'2020-04-02 16:26:00'	'2020-03-26 21:45:00'	'2020-04-22 10:10:00'	0	636.417	NaN	1.1	45	44	212	12.6	12.4	51.8	74	NaN	13.1	0.0484	NaN	2.2792	9.8	NaN	34.3	20	NaN	NaN	314	NaN	11.1	NaN	NaN	3	0.21	85.5
JNU	79	25	2	'2020-04-05 10:44:00'	'2020-04-05 00:50:00'	'2020-04-20 00:00:00'	0	359.167	NaN	2.1	36	44	189	2.7	13.4	44.7	71	NaN	10.7	0.1092	NaN	2.3244	10.4	NaN	50.3	16	NaN	NaN	324	NaN	12.6	NaN	NaN	25	0.2	97.1
JNU	80	65	2	'2020-06-28 11:04:00'	'2020-06-27 23:40:00'	'2020-07-11 11:30:00'	0	323.833	NaN	0.3	67	38	191	14.3	13.3	48	67	NaN	7.8	0.0102	11.4	1.632	10.2	NaN	37.1	40	NaN	NaN	665	NaN	12.6	NaN	NaN	112	0.2	75.2
JNU	81	61	1	'2020-06-28 11:03:00'	'2020-06-27 23:25:00'	2020-07-25 11:00:00'	0	659.583	NaN	0	89	45	163	14.7	12.7	61.5	71	NaN	12.9	0	29.2	2.6445	10.4	NaN	23.6	28	NaN	NaN	333	NaN	12	NaN	NaN	71	0.17	71.8
JNU	82	31	2	'2020-06-29 11:00:00'	'2020-06-28 16:05:00'	'2020-07-07 11:00:00'	0	210.917	NaN	2.4	43	44	239	5.9	12.6	38.1	66	NaN	13	0.1464	8.7	2.3241	11.3	NaN	53.3	21	NaN	NaN	322	NaN	13.9	NaN	NaN	1	0.27	74.9
JNU	83	48	1	'2020-06-28 12:28:00'	'2020-06-28 11:35:00'	'2020-07-07 11:00:00'	0	215.417	NaN	1.5	49	41	228	10.2	13.5	54.7	70	NaN	11.2	0.0615	10.6	2.2427	10.1	NaN	32.9	27	NaN	NaN	424	NaN	12.2	NaN	NaN	18	0.23	83.6
JNU	84	62	2	'2020-06-29 11:00:00'	'2020-06-28 21:05:00'	2020-07-19 11:00:00'	0	493.917	NaN	0.8	66	44	177	7.3	13	65.3	72	NaN	15.6	0.032	21	2.612	10	NaN	26.3	31	NaN	NaN	424	NaN	10.7	NaN	NaN	4	0.18	66
JNU	85	69	2	'2020-06-29 11:00:00'	'2020-06-28 23:30:00'	'2020-07-10 14:50:00'	0	279.333	NaN	0.1	79	43	283	7.8	12.7	70.1	69	NaN	11.7	0.0081	9.2	5.6781	9.4	NaN	21.8	24	NaN	NaN	448	NaN	10.7	NaN	NaN	7	0.27	84.4
JNU	86	56	2	'2020-06-29 11:00:00'	'2020-06-28 23:00:00'	2020-07-20 11:00:00'	0	516	NaN	0.1	84	47	310	3	14.5	84.5	73	NaN	10.8	0.0087	11	7.3515	9.1	NaN	12.2	24	NaN	NaN	428	NaN	9.8	NaN	NaN	16	0.28	75.3
JNU	87	60	1	'2020-06-30 10:31:00'	'2020-06-29 22:25:00'	2020-07-20 11:00:00'	0	492.583	NaN	1.1	73	39	108	10.4	12.5	65.8	69	NaN	11.9	0.0297	12	1.7766	9.8	NaN	22.7	21	NaN	NaN	387	NaN	11.8	NaN	NaN	85	0.11	57.8
JNU	88	68	2	'2020-06-30 10:31:00'	'2020-06-30 00:20:00'	'2020-07-07 14:00:00'	0	181.667	NaN	0.3	69	38	156	9.9	13.8	52.3	66	NaN	11.3	0.0114	14.1	1.9874	10.2	NaN	37	28	NaN	NaN	290	NaN	11.9	NaN	NaN	36	0.16	63.9
WKU	1	63	2	'2020-01-30 23:59:00'	'2020-01-30 18:15:00'	'2020-02-12 13:20:00'	0	307.083	11.9	1.1	52	34	151	5.1	12.4	64.8	61	NaN	6	0	NaN	2.44	NaN	NaN	29	31	NaN	8.2	303	NaN	NaN	NaN	1.04	NaN	NaN	87.7
WKU	2	36	1	'2020-02-21 00:00:00'	'2020-02-21 20:20:00'	'2020-03-07 14:00:00'	0	353.667	NaN	0.3	65	47	188	14.9	12.1	57	75	NaN	17.3	0.01	NaN	1.91	NaN	NaN	27.5	44	NaN	NaN	216	NaN	NaN	NaN	NaN	NaN	NaN	NaN
WKU	3	70	2	'2020-02-28 00:00:00'	'2020-02-26 08:25:00'	'2020-03-18 14:00:00'	0	509.583	11.5	0.3	54	41	116	2.8	12.8	84.8	62	NaN	15.1	0.02	NaN	5.08	NaN	NaN	11.9	21	NaN	NaN	208	NaN	NaN	NaN	1.01	NaN	NaN	NaN
WKU	4	60	2	'2020-02-26 23:50:00'	'2020-02-26 12:40:00'	'2020-03-23 21:00:00'	1	632.333	12.3	0	135	38	230	8.1	12.9	76.5	74	NaN	4.7	0	NaN	3.58	NaN	NaN	15.2	122	25.4	NaN	1644	NaN	NaN	NaN	1.07	NaN	NaN	NaN
WKU	5	85	2	'2020-03-01 23:56:00'	'2020-03-01 18:30:00'	'2020-03-11 09:20:00'	1	230.833	15.4	0	52	38	177	4.3	12.8	92	70	NaN	28.5	0	18.7	8.63	NaN	NaN	9.2	59	37.3	10.8	2514	NaN	NaN	NaN	1.33	NaN	NaN	NaN
WKU	6	74	1	'2020-03-02 00:00:00'	'2020-03-02 22:10:00'	'2020-04-18 14:00:00'	0	1119.83	41.2	0	128	34	223	3.1	12.8	94	56	NaN	10.5	0	NaN	6.6	NaN	NaN	2.8	37	19.2	4.5	350	NaN	NaN	NaN	NaN	NaN	NaN	103.7
WKU	7	85	2	'2020-03-12 00:00:00'	'2020-03-12 10:15:00'	'2020-04-10 12:00:00'	0	697.75	NaN	0.2	87	39	212	3.5	12.2	76.3	66	NaN	11.8	0.01	NaN	3.95	NaN	NaN	18.6	44	NaN	NaN	489	NaN	NaN	NaN	NaN	NaN	NaN	NaN
WKU	8	65	2	2020-03-19	2020-03-15 12:00:00	2020-04-08 11:00:00	0	575.833	14.7	1.1	440	32	234	8.3	14.3	60.8	66	NaN	6.7	0.05	NaN	2.71	NaN	NaN	29.9	36	NaN	NaN	440	NaN	NaN	NaN	1.27	NaN	NaN	NaN
WKU	9	24	1	'2020-03-28 00:00:00'	'2020-03-28 10:45:00'	'2020-05-05 12:00:00'	0	913.25	11.2	1.4	NaN	44	181	10.8	12.6	60.2	NaN	NaN	11.6	0.08	NaN	3.39	NaN	NaN	27.4	25	NaN	NaN	197	NaN	NaN	NaN	0.98	NaN	NaN	NaN
WKU	10	30	1	'2020-05-12 00:00:00'	'2020-05-12 11:30:00'	'2020-06-12 11:50:00'	0	744.333	NaN	1.5	84	49	283	6.4	12.7	64.9	77	NaN	11	0.08	NaN	3.46	NaN	NaN	27	37	NaN	NaN	186	NaN	NaN	NaN	NaN	NaN	NaN	NaN
WKU	11	27	1	'2020-05-19 00:00:00'	'2020-05-19 15:30:00'	'2020-06-24 13:00:00'	0	861.5	NaN	0.5	65	48	174	11.1	12.8	69.9	72	NaN	12.5	0.03	NaN	3.9	NaN	NaN	18.3	17	NaN	NaN	146	NaN	NaN	NaN	NaN	NaN	NaN	NaN
SMC	1	66	2	2020-02-29 05:00	2020-02-29 00:00	2020-04-18 11:40	0	1187.67	NaN	0.1	103	37	281	2.3	NaN	89.2	65	NaN	NaN	0.01	19.7	9.61	NaN	NaN	8.3	47	19.0	8.6	543	NaN	NaN	NaN	NaN	NaN	NaN	98.1
SMC	2	73	1	2020-03-02 00:31	2020-03-01 19:35	2020-03-03 18:41	0	47.1	NaN	0.1	44	25	165	3.8	NaN	87.0	45	NaN	NaN	0.01	24.1	7.87	NaN	NaN	9.0	27	18.0	7.0	392	NaN	NaN	NaN	NaN	48.4	NaN	96.5
SMC	4	80	2	2020-03-04 02:35	2020-03-04 00:08	2020-03-17 11:42	0	323.567	NaN	0.0	77	35	273	2.4	NaN	70.0	66	NaN	NaN	0	21.8	1.72	NaN	NaN	27.2	56	25.0	7.7	461	NaN	NaN	NaN	NaN	118.1	NaN	97.1
SMC	5	72	1	2020-03-08 15:05	2020-03-08 11:26	2020-03-16 13:08	0	193.7	NaN	0.0	77	39	412	2.8	NaN	93.2	63	NaN	NaN	0	NaN	15.20	NaN	NaN	3.9	29	NaN	7.9	258	NaN	NaN	NaN	NaN	22.7	NaN	91.6
SMC	6	75	2	2020-03-14 19:10	2020-03-14 14:22	2020-05-27 12:51	0	1774.48	NaN	0.0	44	30	115	2.9	NaN	91.6	45	NaN	NaN	0	40.1	9.29	NaN	NaN	5.4	4480	21.1	7.2	4145	NaN	NaN	NaN	NaN	7.4	NaN	41.4
SMC	7	46	1	2020-04-08 19:13	2020-04-08 17:45	2020-04-25 11:41	0	401.933	NaN	0.0	151	52	178	4.1	NaN	75.2	82	NaN	NaN	0	NaN	3.09	NaN	NaN	20.7	66	NaN	9.6	317	NaN	NaN	NaN	NaN	61.8	NaN	102.1
SMC	8	24	2	2020-05-19 14:24	2020-05-19 12:28	2020-07-02 16:04	0	1059.6	NaN	7.1	49	47	181	10.9	NaN	34.2	72	NaN	NaN	NaN	NaN	0.72	NaN	NaN	46.9	16	NaN	9.1	175	NaN	NaN	NaN	NaN	0.3	NaN	124.7
SMC	9	30	2	2020-05-19 16:38	2020-05-19 14:29	2020-06-27 10:57	0	932.467	NaN	0.0	59	52	334	4.7	NaN	64.4	77	NaN	NaN	0	NaN	2.06	NaN	NaN	30.6	20	NaN	9.6	200	NaN	NaN	NaN	NaN	0.3	NaN	131.2
SMC	10	40	2	2020-05-19 16:38	2020-05-19 15:20	2020-07-05 10:13	0	1122.88	NaN	0.0	55	47	149	14.1	NaN	66.0	67	NaN	NaN	0	NaN	1.36	NaN	NaN	19.4	13	NaN	8.8	151	NaN	NaN	NaN	NaN	0.3	NaN	118.4
SMC	11	76	2	2020-06-14 18:12	2020-06-14 14:27	2020-06-30 14:44	0	384.283	NaN	1.5	81	37	480	6.0	NaN	74.7	64	NaN	NaN	0.15	NaN	5.33	NaN	NaN	17.7	31	NaN	8.6	363	NaN	NaN	NaN	NaN	10.4	NaN	92.5
